# Supplementary material for: Gene expression profiles define molecular subtypes of prostate cancer bone metastases with different outcomes and morphology traceable back to the primary tumor
Source: Mol Oncol. 2019 Jun 27;13(8):1763–77. doi: 10.1002/1878-0261.12526 (PMC6670017; doi:10.1002/1878-0261.12526)
Supplement: Supplementary file 3 — Table S2. Enriched functional networks per metastasis subtype according to metacore software. [file MOL2-13-1763-s003.xlsx]

## Sheet: Blad1
Table S2. Enriched functional networks per metastasis subtype according to MetaCore software.
#	Enriched networks in MetA	Total gene products	P value	Adj. P value	Gene products in data	Gene products in network significantly enriched in MetA compared to MetB&C
1	Protein folding_ER and cytoplasm	44	5.12693e-06	0.000758785	9	HSP90, Casein kinase II, alpha chains, HSP70, P4HB, DNAJC3, XBP1, GRP78, EDEM, Casein kinase II
2	Protein folding_Response to unfolded proteins	69	3.76212e-05	0.00278397	10	HSP90, HSP70, P4HB, CRN, DNAJC3, XBP1, Endoplasmin, GRP78, EDEM, HERP
3	Reproduction_Spermatogenesis, motility and copulation	228	0.000176537	0.00870918	18	Casein kinase II, alpha chains, TESK2, PDGF-A, HSP70, TMPRSS2, SPATA2, DNA ligase III, HMDH, Histone H2, Histone H2A, NCOA4 (ARA70), CGRP-RCP, Tissue kallikreins, Kallikrein 2, ACOX1, Histone H1, Casein kinase II, Kallikrein 3 (PSA)
4	Reproduction_Male sex differentiation	243	0.00107261	0.0396867	17	Cyclin I, TESK2, PDGF-A, Olfactory receptor, HSP70, TMPRSS2, FASN, Bcl-W, HMDH, Histone H2, Histone H2A, NCOA4 (ARA70), TCP1-zeta-2, BI-1, PMEPA1, Histone H1, Casein kinase II
5	Apoptosis_Endoplasmic reticulum stress pathway	89	0.00141216	0.0417999	9	DNAJC3, XBP1, CREB4, Endoplasmin, GRP78, Calcineurin A (catalytic), EDEM, HERP, ERP5
6	Translation_Translation initiation	171	0.00198676	0.0490068	13	Casein kinase II, alpha chains, eIF3S1, RPS14, Casein kinase I, DNAJC3, RPL10A (CsA-19), RPL27, RPL6, Casein kinase I alpha, RPL34, Casein kinase II, alpha chain (CSNK2A1), RPL36, Casein kinase II
#	Enriched networks in MetB	Total gene products	P value	Adj. P value	Gene products in data	Gene products in network significantly enriched in MetB compared to MetA&C
1	Cell cycle_Core	115	7.11323e-40	9.2472e-38	49	Nek2A, INCENP, BUB1, Cdt1, MAD2b, CDK4, CENP-A, CAP-G, Cyclin B1, MCM6, Rod, MCM4, MCM3, Emi1, CKS2, CAP-C, Cyclin A, Aurora-A, PLK1, p19, Aurora-B, HEC, CDC25A, MCM7, MCM10, CDC20, CAP-E, E2F3, RPA2, Cyclin B, MCM4/6/7 complex, E2F2, Cyclin B2, CDC7, CDC25B, MAD2a, Separase, Survivin, MCM2, Securin, TOP2, FEN1, Kinase MYT1, CENP-E, CDK1 (p34), DNA ligase I, Cyclin E2, CDK2, CDC45L
2	Cell cycle_Mitosis	179	7.9218e-36	5.14917e-34	55	Nek2A, INCENP, BUB1, Tubulin alpha 1A, Tubulin beta, MAD2b, SPBC25, MCAK, NF45 (ILF2), Importin (karyopherin)-alpha, CENP-A, Cyclin B1, TPX2, Rod, Karyopherin alpha 2, DSN1, KATNA1, CAP-C, Cyclin A, Importin (karyopherin)-beta, CAP-G/G2, PARP-2, Aurora-A, PLK1, CAP-D2/D3, Karyopherin beta 1, Cyclin F, KNSL1, CDC25, Aurora-B, ASPM, PBK, HEC, HP1, CDC25A, CDC20, CAP-E, HZwint-1, Tubulin alpha, Rad2…
3	Cell cycle_S phase	149	1.2101e-34	5.24375e-33	50	Nek2A, RFC5, RFC4, BUB1, Cdt1, TOP2 alpha, POLE3-POLE4 complex, MAD2b, PCNA, Cyclin A2, Cyclin B1, MCM6, POLA2, POLE3 (YBL1), Sgo1, Chk2, MCM4, MCM3, Emi1, RFC2, Cyclin A, PRIM1, PLK1, PTMA, CHTF18, NFBD1, HP1, MCM7, MCM10, Rad21, RPA2, Cyclin B, ERK3, MCM4/6/7 complex, Cyclin B2, CDC7, Histone H4, POLA1, CRM1, Separase, POLE2, MCM2, Securin, TOP2, FEN1, CDK1 (p34), POLD cat (p125), DNA ligase I,…
4	Cytoskeleton_Spindle microtubules	109	1.68824e-29	5.48678e-28	40	Nek2A, INCENP, BUB1, Tubulin alpha 1A, Tubulin beta, MCAK, UBE2C, Importin (karyopherin)-alpha, CENP-A, Cyclin B1, Rod, Karyopherin alpha 2, Sororin, KATNA1, TUBGCP4 (76P), CKS2, Importin (karyopherin)-beta, Aurora-A, PLK1, KNSL1, MKLP2, Aurora-B, HEC, KIF4A, CDC20, Tubulin beta 1, HZwint-1, Tubulin alpha, Cyclin B, CENP-F, Cyclin B2, TTK, MAD2a, Separase, MKLP1, Securin, CENP-E, CDK1 (p34), TCP1…
5	Cell cycle_G2-M	206	3.6113e-29	9.38937e-28	52	Nek2A, INCENP, BUB1, TOP2 alpha, MAD2b, Lamin B, UBE2C, Cyclin A2, BLM, CAP-G, Cyclin B1, PLK4 (STK18), SAM68, FANCD2, Chk2, Emi1, CKS2, 14-3-3 theta, CAP-C, Cyclin A, CNAP1, CAP-G/G2, Nucleolin, DNMT1, Skp2/TrCP/FBXW, Chk1, Aurora-A, PLK1, CAP-D2/D3, KNSL1, CDC25, Aurora-B, NFBD1, CDC25A, CDC20, CAP-E, SKP2, 14-3-3 zeta/delta, Cyclin B, Cyclin B2, CDC25B, MAD2a, FOXM1, Securin, TOP2, Kinase MYT1…
6	Transcription_mRNA processing	160	1.66024e-18	3.59718e-17	36	PRPF4, hnRNP M, SIP1, SNRPD2 (SMD2), SIAHBP1, SF3B14a, SRPK1, SFRS1 (SF2), SFRS3, LSm4, SAM68, DDX39, hnRNP C, Cyclophilin H, hnRNP A2, Tex1, LSM5, CPSF3, U2AF-65, CDC5L, hnRNP L, AUF1, snRNP-F, LSm7, LSM2, SFRS10, CPSF5, SFRS2 (SC-35), CBP80, PTBP1, CRM1, ALY, Poly(A) polymerase, U2 snRNP A1, hnRNP H1, SPF30
7	DNA damage_Checkpoint	124	1.83732e-17	3.41217e-16	31	RFC5, RFC4, CDK4, CIA/ASF1, PCNA, TOPBP1, Cyclin A2, BLM, Ku80, FANCD2, Histone H2AX, Chk2, 14-3-3 theta, RFC2, Bard1, Cyclin A, Chk1, USP1, NFBD1, CDC25A, 14-3-3 zeta/delta, Rad21, Cyclin B, Cyclin B2, CDC25B, Separase, Securin, Kinase MYT1, CDK1 (p34), CDK2, 14-3-3
8	Cell cycle_G1-S	163	2.52787e-17	4.10779e-16	35	Nek2A, MAD2b, CDK4, CNOT7, PCNA, Importin (karyopherin)-alpha, Cyclin A2, BLM, FANCD2, Karyopherin alpha 2, Chk2, Emi1, CKS2, TYSY, 14-3-3 theta, Cyclin A, Importin (karyopherin)-beta, Skp2/TrCP/FBXW, Chk1, PLK1, USP1, p19, Karyopherin beta 1, NFBD1, CDK inhibitor 3, UHRF1, CDC25A, SKP2, 14-3-3 zeta/delta, CRM1, CDK1 (p34), Cyclin E2, CDK2, CKS1, 14-3-3
9	Cell cycle_Meiosis	106	9.88709e-13	1.42813e-11	24	Nek2A, Tubulin beta, FANCG, TOPBP1, BLM, Cyclin B1, 14-3-3 theta, RAD54B, MSH6, PP2A regulatory, Cyclin A, RAD54L, Chk1, PLK1, PP1-cat, CDC20, 14-3-3 zeta/delta, Tubulin alpha, Separase, Securin, CDK1 (p34), CDK2, Tubulin (in microtubules), 14-3-3
10	DNA damage_BER-NER repair	109	6.87437e-10	8.93668e-09	21	RFC5, RFC4, POLE3-POLE4 complex, PCNA, POLE3 (YBL1), UNG1, Histone H2AX, Chk2, RFC2, Bard1, PARP-2, Chk1, NFBD1, RPA2, RAD23B, DNA polymerase theta, POLE2, FEN1, POLD cat (p125), DNA ligase I, APEX2
11	DNA damage_DBS repair	116	1.33367e-08	1.57616e-07	20	TOP2 alpha, FANCG, PCNA, BLM, Ku80, FANCD2, HMG2, Histone H2AX, Chk2, RAD54B, PP2A regulatory, RAD54L, PIR51, Chk1, HMG1,2, RPA2, Histone H4, TOP2, FEN1, DNA ligase I
12	DNA damage_MMR repair	59	3.23939e-08	3.50934e-07	14	RFC5, RFC4, PCNA, BLM, Histone H2AX, Chk2, MSH6, RFC2, Bard1, Chk1, EXO1, NFBD1, RPA2, POLD cat (p125)
13	Cytoskeleton_Cytoplasmic microtubules	115	7.43239e-06	7.43239e-05	16	Tubulin alpha 1A, Tubulin beta, Tubulin alpha-1B, KATNA1, TUBGCP4 (76P), MKLP2, Tubulin beta 1, 14-3-3 zeta/delta, Tubulin alpha, TBCE, Stathmin, Rabkinesin-6, MKLP1, CDK1 (p34), TCP1-alpha, Tubulin (in microtubules)
14	DNA damage_Core	29	8.84209e-05	0.000821052	7	PCNA, Ku80, Histone H2AX, Chk2, Chk1, NFBD1, RPA2
15	Transcription_Chromatin modification	127	0.000101326	0.000878157	15	HMGN2, Histone H2AX, RBBP7 (RbAp46), DNMT1, EZH2, Histone H2, Histone H2A, Suv39H1, H2AFZ, BAF53A, Histone H4, HP1 beta, BRG1, LSD1, HDAC2
16	Apoptosis_Apoptotic nucleus	161	0.00132271	0.010747	15	Caspase-6, Lamin B, BLM, Ku80, FANCD2, NRIF3, HMG2, Chk2, Bard1, Chk1, SET, Tubulin alpha, Rad21, Separase, Lamin B1
17	Reproduction_Progesterone signaling	214	0.00362542	0.0273809	17	BUB1, MAD2b, Cyclin B1, Chk2, CKS2, Cyclin A, Aurora-A, PLK1, MAD3, G-protein alpha-i family, CDC20, Cyclin B2, CDC25B, MAD2a, Kinase MYT1, CDK1 (p34), Tubulin (in microtubules)
18	Cytoskeleton_Intermediate filaments	81	0.0037912	0.0273809	9	Tubulin beta, Lamin B, TMPOA, Tubulin alpha, Lamin B1, CDK1 (p34), TMPOB, Tubulin (in microtubules), 14-3-3
19	Cell cycle_G0-G1	71	0.00571836	0.0391256	8	CDK4, RBBP8 (CtIP), CDC25A, E2F3, E2F2, CDK1 (p34), CDK2, HDAC2
#	Enriched networks in MetC	Total gene products	P value	Adj. P value	Gene products in data	Gene products in network significantly enriched in MetC compared to MetA&B
1	Cell adhesion_Cell-matrix interactions	211	1.92938e-22	2.97124e-20	69	COL1A1, ITGA1, Collagen XIII, Galectin-3, Laminin 9, Galectin-1, Collagen XIV, alpha-11/beta-1 integrin, Biglycan, Fibrillin 1, Lumican, BETA-IG-H3, ITGB1, COL5A3, Laminin 4, Laminin 8, alpha-5/beta-1 integrin, Fibrillin, ECM2/SC1, COL4A2, LAMG1, Fibulin-2, COL6A1, COL4A1, alpha-1/beta-1 integrin, Fibulin-1, alpha-10/beta-1 integrin, ADAM-TS9, Epsilon-sarcoglycan, COL18A1, COL1A2, EMILIN-1, LAMB2…
2	Cell adhesion_Integrin-mediated cell-matrix adhesion	214	6.11378e-20	4.70761e-18	66	Tubulin beta, ITGA1, Talin, Galectin-1, Collagen XIV, alpha-11/beta-1 integrin, Fibrillin 1, ITGB1, RHG7, Alpha-actinin 4, Kindlin-2, Laminin 4, Laminin 8, ROCK, alpha-5/beta-1 integrin, WASP, Actin cytoskeletal, Fyn, PIPKI gamma, Tensin 3, PI3K cat class IA, Alpha-actinin, Fibulin-2, alpha-1/beta-1 integrin, alpha-10/beta-1 integrin, Osteomodulin, Beta-parvin, Alpha-actinin 1, alpha-M/beta-2 int…
3	Cell adhesion_Platelet-endothelium-leucocyte interactions	174	5.64673e-14	2.89866e-12	50	ITGAX, CCL5, Ephrin-B1, Endoglin, alpha-X/beta-2 integrin, ITGB1, SHPS-1, JAM2, IGFBP7, PECAM1, JAM3, G-CSF receptor, von Willebrand factor, VCAM1, SHP-1, PDGF-B, CD40(TNFRSF5), CD68, PDGF-R-alpha, alpha-M/beta-2 integrin, Thrombospondin 4, Collagen IV, ITGB2, COL5A2, PDGF receptor, IL-18, ITGAM, Collagen V, SERPINE2, Thrombospondin 1, C1 inhibitor, Fc epsilon RI gamma, CD34, ESAM, Protein S, IL-…
4	Cytoskeleton_Actin filaments	176	1.56814e-12	6.03733e-11	48	MYH9, Alpha-fodrin, Talin, Transgelin, Annexin VI, Alpha-actinin 4, Kindlin-2, Drebrin, SVIL, ROCK, WASP, Actin cytoskeletal, Fyn, Band 4.1-like protein 2, Tropomyosin-1, Alpha-actinin, LASP1, MTSS1, ARP2, CAPZ beta, Alpha-actinin 1, ROCK2, RhoJ, Myosin I, ARPC5, Vinculin, Thymosin beta-4, MSN (moesin), ERM proteins, MyHC, MYLK1, Actin, Annexin II, Gelsolin, Zyxin, WASF2, SDF-1, Myosin IXb, MLCK,…
5	Cytoskeleton_Regulation of cytoskeleton rearrangement	183	2.76408e-11	8.51337e-10	47	Alpha-fodrin, Tubulin beta, Talin, FGD2, G-protein beta/gamma, RHG7, Alpha-actinin 4, Drebrin, LyGDI, SVIL, ROCK, RAP-2A, WASP, Actin cytoskeletal, Band 4.1-like protein 2, Alpha-actinin, SPA1, ARHGEF2, PKC, CAPZ beta, Alpha-actinin 1, 14-3-3 eta, RhoJ, ARPC5, RhoGAP4, Vinculin, Thymosin beta-4, MSN (moesin), ERM proteins, Vimentin, MyHC, Actin, G-protein alpha-i family, Gelsolin, Zyxin, WASF2, S…
6	Cell adhesion_Platelet aggregation	158	1.00422e-10	2.57749e-09	42	Syk, GAB2, Talin, Shc, G-protein beta/gamma, MYOM1, Alpha-actinin 4, ROCK, PECAM1, PI3K cat class IA, Alpha-actinin, von Willebrand factor, PTGIS, Adenylate cyclase type IV, PAR1, Calmodulin, Alpha-actinin 1, Collagen IV, ROCK2, ITGB2, Thrombospondin 1, LAT, Fc epsilon RI gamma, MyHC, ENP1, GP-IB beta, THAS, PLC-gamma 2, Gab, G-protein alpha-i family, G-protein alpha-i2, Adenylate cyclase, MLCK, …
7	Immune response_Phagocytosis	223	1.17635e-10	2.58797e-09	52	Syk, MFGE8, Talin, C/EBP, alpha-X/beta-2 integrin, PKC-beta, ITGB1, SHPS-1, Alpha-actinin 4, ROCK, alpha-5/beta-1 integrin, WASP, Actin cytoskeletal, PIPKI gamma, PI3K cat class IA, Alpha-actinin, APOE, SHP-1, PKC-beta1, SLAP-130(ADAP), CD14, Alpha-actinin 1, alpha-M/beta-2 integrin, ROCK2, ITGB2, Myosin I, Vinculin, Amyloid beta, LAT, ITGA5, p22-phox, ILT4, MSN (moesin), ERM proteins, PIP5KI, Fc…
8	Development_EMT_Regulation of epithelial-to-mesenchymal transition	224	1.23044e-08	2.3686e-07	48	NOTCH1 (NICD), GAB2, FOXC2, HEY1, VE-cadherin, NOTCH4, ITGB1, ACTA2, Caldesmon, Shc, JAK2, Nestin, Tropomyosin-1, PI3K cat class IA, MTS1 (S100A4), PDGF-B, COL1A2, NOTCH1 receptor, MKL1, PDGF-R-alpha, TWIST1, NOX4, PDGF receptor, Hic-5/ARA55, DAB2, NOTCH1 (NEXT), TNF-R1, Vimentin, ETS1, Actin, TGF-beta receptor type II, BMP4, ADAM17, SLUG, IGF-2, G-protein alpha-i family, Lef-1, p90Rsk, ILK, BMP2…
9	Development_Skeletal muscle development	144	4.64958e-08	7.95594e-07	35	Alpha crystallin B, Smooth muscle myosin, Transgelin, alpha-11/beta-1 integrin, ITGB1, ACTA2, Caldesmon, MYOM1, COL5A3, SVIL, FHL3, PSD-95, Tropomyosin-1, TEF-3, MEF2, M-RIP, Calmodulin, MKL1, TWIST1, Collagen IV, Collagen V, MyHC, Smoothelin, Actin, G-protein alpha-i2, Tropomyosin-4, MRLC, MYRL2, Actin muscle, Tropomyosin, MEF2C, Tropomyosin-2, ITGA11, ACTG2, Lamin A/C
10	Cell adhesion_Leucocyte chemotaxis	180	7.39224e-08	1.1384e-06	40	CCL5, Tubulin beta, Talin, ITGB1, G-protein beta/gamma, Galpha(i)-specific peptide GPCRs, ROCK, WASP, Fyn, PIPKI gamma, PI3K cat class IA, Alpha-actinin, Rac2, CXCL16, VCAM1, Galpha(q)-specific peptide GPCRs, SPA1, CX3CL1, Calmodulin, SLAP-130(ADAP), ROCK2, ITGB2, Vinculin, CCL14, LAT, CCR6, PIP5KI, ICAM2, IL-8, ARAP3, PLC-gamma 2, Btk, G-protein alpha-i family, G-protein alpha-i2, SDF-1, CD86, P…
11	Cardiac development_Wnt_beta-catenin, Notch, VEGF, IP3 and integrin signaling	151	1.65083e-07	2.31117e-06	35	NOTCH1 (NICD), FOXC2, HEY1, ID3, VE-cadherin, Fibrillin 1, ID1, ITGB1, ACTA2, G-protein beta/gamma, alpha-5/beta-1 integrin, PECAM1, GLI-3R, CRLR, Calcineurin A (catalytic), MEF2, Calmodulin, NOTCH1 receptor, MKL1, Calcineurin A (beta), GLI-3, NOTCH1 (NEXT), Thrombospondin 1, Polycystin, MyHC, Tcf(Lef), ADAM17, Galpha(s)-specific calcitonin GPCRs, FOXC1, PLC-gamma, Frizzled, Connexin 43, TBX2, ME…
12	Development_Ossification and bone remodeling	157	4.52466e-07	5.80664e-06	35	ALPL, Follistatin, FOXC2, ETS2, FOXC1/2, TEF-3, Osteomodulin, SMAD6, NOTCH1 receptor, TWIST1, HOXC8, RUNX2, Cadherin 11, BMP1, Tetranectin, IBP4, AEBP1, OSF-2, FKHR, Osteonectin, C/EBPbeta, ETS, BMP4, Annexin II, CBF beta, IGF-2, Lef-1, Galpha(s)-specific calcitonin GPCRs, FOXC1, p90Rsk, IBP, BMP2, Frizzled, Collagen I, C/EBPdelta
13	Cell adhesion_Attractive and repulsive receptors	175	8.57175e-07	1.01542e-05	37	Ephrin-B1, UNC5B, SLIT3, Collagen XIII, Galectin-1, ROBO3, Collagen XIV, ITGB1, Shc, ROCK, alpha-5/beta-1 integrin, Actin cytoskeletal, Fyn, PI3K cat class IA, CRMP2, VCAM1, alpha-1/beta-1 integrin, c-Fes, alpha-M/beta-2 integrin, Collagen IV, ROCK2, ITGB2, ITGAM, R-Ras, MICAL, ITGA5, Integrin, ICAM2, Ephrin-B, Actin, MACF1, Collagen XII, SLIT2, Collagen I, Neurexin-2 alpha, ACTB, PI3K cat class …
14	Development_Blood vessel morphogenesis	228	2.89635e-06	3.18598e-05	43	NOTCH1 (NICD), FOXC2, PD-ECGF (TdRPase), EPAS1, HEY1, NOTCH4, Shc, Galpha(i)-specific peptide GPCRs, STAT5, S1P1 receptor, Galpha(q)-specific nucleotide-like GPCRs, TIE2, PI3K cat class IA, PEDF (serpinF1), FOXC1/2, VCAM1, Notch, PAR1, Galpha(q)-specific peptide GPCRs, EDNRB, COL18A1, NOTCH1 receptor, F263, TRPC1, APJ, FKHR, NOTCH1 (NEXT), PLGF, PDE, Adenosine A3 receptor, Thy-1, BMP4, ADAM17, G-…
15	Cell adhesion_Integrin priming	110	4.42382e-06	4.54179e-05	26	Talin, alpha-11/beta-1 integrin, ITGB1, ACTA2, Shc, G-protein beta/gamma, alpha-5/beta-1 integrin, Actin cytoskeletal, PIPKI gamma, PI3K cat class IA, alpha-1/beta-1 integrin, alpha-10/beta-1 integrin, PAR1, Calmodulin, Collagen IV, ITGB2, ITGA5, Integrin, Actin, PLC-gamma 2, G-protein alpha-i family, SDF-1, PLC-gamma, Collagen I, PI3K cat class IA (p110-delta), Collagen III
16	Muscle contraction	173	4.90626e-06	4.72227e-05	35	Alpha crystallin B, Smooth muscle myosin, Annexin VI, ACTA2, Caldesmon, Galpha(i)-specific peptide GPCRs, MYOM1, MAP-1A, ROCK, alpha-5/beta-1 integrin, MaxiK alpha subunit, cPKC (conventional), PSD-95, Tropomyosin-1, Alpha-actinin, Galpha(q)-specific peptide GPCRs, Calmodulin, PKC, ROCK2, K(+) channel, subfamily J, Thrombospondin 1, MyHC, Smoothelin, Actin, Syntrophin B, nAChR beta-1, G-protein a…
17	Inflammation_Interferon signaling	110	1.40796e-05	0.000127545	25	CCL5, IRF8, Bcl-XL, IFNGR1, STAT5, JAK2, STAT2, GBP1, IFNGR2, IFITM2, SHP-1, IFN-gamma receptor, CD40(TNFRSF5), IFI27, IFN-alpha/beta receptor, IFNAR1, Caspase-1, IL10RB, ILT4, C/EBPbeta, IL18RAP, CD86, TIMP1, IFNAR2, GBP2
18	Immune response_Phagosome in antigen presentation	243	3.50832e-05	0.000300156	42	Syk, Talin, ITGB1, SHPS-1, Alpha-actinin 4, ROCK, alpha-5/beta-1 integrin, WASP, Actin cytoskeletal, PIPKI gamma, PI3K cat class IA, Alpha-actinin, SHP-1, CD74, HLA-B, SLAP-130(ADAP), CD14, Alpha-actinin 1, alpha-M/beta-2 integrin, HLA-B27, ROCK2, Vinculin, LAT, ITGA5, MSN (moesin), A2M, HLA-A, ERM proteins, PIP5KI, Fc epsilon RI gamma, Cathepsin S, Actin, PLC-gamma 2, Btk, TLR4, Gelsolin, A2M re…
19	Development_Neurogenesis_Axonal guidance	230	4.66059e-05	0.000377753	40	Ephrin-B1, UNC5B, GAS7, MYH9, SLIT3, ROBO3, ITGB1, Drebrin, ROCK, Actin cytoskeletal, cPKC (conventional), Fyn, PCSK5, PI3K cat class IA, CRMP2, IQGAP1, APOE, Calcineurin A (catalytic), Calmodulin, c-Fes, Calcyclin, CRMP4, FEZ2, 14-3-3 eta, ROCK2, ITGB2, FEZ1, R-Ras, MICAL, SIAT8D, ERM proteins, Integrin, MyHC, Ephrin-B, Actin, ADAM17, WASF2, PLC-gamma, SLIT2, ACTB
20	Development_Cartilage development	66	6.32056e-05	0.000486683	17	COL1A1, TR-alpha, Fibrillin 1, MGP, Fibrillin, COL1A2, SMAD6, RUNX2, BMP1, RUNX3, Matrilin-3, BMP4, COL11A1, Collagen XII, BMP2, Collagen I, Collagen III
21	Inflammation_Complement system	75	0.000105511	0.000773744	18	ITGAX, C5aR, C1r, Ficolin, Factor H, alpha-X/beta-2 integrin, C1, Factor B, alpha-M/beta-2 integrin, ITGB2, ITGAM, C1q, C1 inhibitor, C1s, Factor Bb, C1qRp, C1qc, H-Ficolin
22	Cell adhesion_Cell junctions	162	0.000130603	0.000914219	30	Alpha-fodrin, Tubulin beta, Connexin 37, VE-cadherin, ITGB1, Alpha-actinin 4, JAM2, ROCK, Actin cytoskeletal, PSD-95, JAM3, PI3K cat class IA, Alpha-actinin, ARHGEF2, PKC, Claudin-5, Alpha-actinin 1, Cadherin 11, Caveolin-1, 14-3-3 eta, ROCK2, Vimentin, Tcf(Lef), TRIP6, Actin, PLC-gamma, ACTB, Connexin 43, SIP1 (ZFHX1B), 14-3-3
23	Apoptosis_Anti-apoptosis mediated by external signals via NF-kB	111	0.000141419	0.000946893	23	Bcl-XL, DR3(TNFRSF12), Shc, G-protein beta/gamma, TNF-R2, PP2A regulatory, OX40(TNFRSF4), PI3K cat class IA, PDGF-B, CD40(TNFRSF5), PDGF-R-alpha, PDGF receptor, TNF-R1, Caspase-1, Bcl-6, TWEAK(TNFSF12), Adenosine A3 receptor, G-protein alpha-i family, TLR4, Adenylate cyclase, p90Rsk, RIPK1, PDGF-R-beta
24	Cell adhesion_Amyloid proteins	195	0.000163065	0.00104634	34	NOTCH1 (NICD), NOTCH4 (ICD4), Bcl-XL, VE-cadherin, NOTCH4, Shc, G-protein beta/gamma, NOTCH3 (3ICD), ROCK, Actin cytoskeletal, cPKC (conventional), Fyn, FZD2, Notch, NOTCH1 receptor, PKC, FZD4, Caveolin-1, APP, Collagen IV, ROCK2, Neurexin beta, DAB2, alphaAPPs, Amyloid beta, Tcf(Lef), Actin, ADAM17, APP-C59 (AICD), Frizzled, Collagen I, ACTB, Connexin 43, NOTCH3
25	Cell adhesion_Cadherins	182	0.000215497	0.00130427	32	Galectin-3, VE-cadherin, PKC-beta, ITGB1, Shc, Alpha-actinin 4, Casein kinase I, PTPR-mu, Actin cytoskeletal, Fyn, PI3K cat class IA, Alpha-actinin, IQGAP1, Vinexin, FXYD5, SHP-1, MTSS1, PKC-beta1, PKC, Alpha-actinin 1, Cadherin 11, FHL2, DAB2, Vinculin, Tcf(Lef), Actin, PKC-beta2, ILK, Frizzled, WISP2, SWAP-70, Protocadherin 18
26	Development_Regulation of angiogenesis	222	0.000220202	0.00130427	37	SPHK1, PD-ECGF (TdRPase), Endoglin, Biglycan, ID1, ITGB1, Shc, Galpha(i)-specific peptide GPCRs, STAT5, JAK2, TIE2, Stabilin-1, PI3K cat class IA, Galpha(q)-specific peptide GPCRs, EDNRB, PKC, GLI-3, TRPC1, IL-18, Leptin receptor, FKHR, Thrombospondin 1, TWEAK(TNFSF12), Osteonectin, IL-8, Ephrin-B, TRIP6, TGF-beta receptor type II, Annexin II, S1P, G-protein alpha-i family, TIE, Cathepsin B, EDNR…
27	Chemotaxis	139	0.000306821	0.00169481	26	CCL5, Syk, C5aR, PD-ECGF (TdRPase), ROBO3, alpha-X/beta-2 integrin, Galpha(i)-specific peptide GPCRs, Fyn, PI3K cat class IA, CXCL16, Galpha(q)-specific peptide GPCRs, CX3CL1, PLD1, alpha-M/beta-2 integrin, ITGB2, PPBP, CCR6, Integrin, IL-8, G-protein alpha-i family, SDF-1, PLAU (UPA), SLIT2, CD4, CCL15, AML1 (RUNX1)
28	Cell adhesion_Glycoconjugates	162	0.000308147	0.00169481	29	CCL5, Syk, HYAL2, Galectin-3, Galectin-1, alpha-11/beta-1 integrin, ITGB1, ROCK, alpha-5/beta-1 integrin, Actin cytoskeletal, cPKC (conventional), Stabilin-1, Fibulin-2, alpha-1/beta-1 integrin, Fibulin-1, alpha-10/beta-1 integrin, SHP-1, PKC, Decorin, ROCK2, TSG-6, Integrin, Actin, PLC-gamma 2, M-CSF receptor, SDF-1, Collagen I, ACTB, Versican
29	Inflammation_Jak-STAT Pathway	186	0.000323973	0.00172041	32	CCL5, Syk, STAT5A, Shc, SHPS-1, STAT5, JAK2, STAT2, IL-10 receptor, Fyn, G-CSF receptor, PI3K cat class IA, IL7RA, SHP-1, IFN-gamma receptor, PDGF-B, CD40(TNFRSF5), IFN-alpha/beta receptor, SHIP, ITGB2, PDGF receptor, IL10RA, Leptin receptor, STAT4, TNF-R1, IL10RB, CCL14, IGF-2, M-CSF receptor, SDF-1, PLAU (UPA), PDGF-R-beta
30	Inflammation_TREM1 signaling	145	0.000605754	0.00310954	26	ITGAX, Syk, IRF8, Bcl-XL, ITGB1, CARD9, PI3K cat class IA, DAP12, Calcineurin A (catalytic), CD40(TNFRSF5), CD14, 14-3-3 eta, ITGB2, ITGAM, ITGA5, IL-8, PLC-gamma 2, TLR4, CD86, PLC-gamma, PI3K cat class IA (p110-delta), TIMP1, WBSCR5(NTAL), MEF2C, 14-3-3, MD-2
31	Proliferation_Lymphocyte proliferation	210	0.00067575	0.00335695	34	CCL5, Ephrin-B1, Syk, Cyclin D2, BST2, STAT5A, Shc, G-protein beta/gamma, TNF-R2, STAT5, JAK2, IL-10 receptor, Fyn, OX40(TNFRSF4), PI3K cat class IA, IL7RA, ELF4, SHP-1, Calcineurin A (catalytic), CD40(TNFRSF5), ARHGEF2, Calmodulin, Cyclin D3, IFN-alpha/beta receptor, IL4RA, IL-18, IL10RA, STAT4, IL10RB, SDF-1, CD86, PI3K cat class IA (p110-delta), IFNAR2, IL27RA
32	Blood coagulation	94	0.000727656	0.00350185	19	TFPI, Galpha(q)-specific nucleotide-like GPCRs, von Willebrand factor, PAR1, CD40(TNFRSF5), Caveolin-1, Collagen IV, Protein C receptor (endothelial), SERPINE2, Alpha 1-antitrypsin, Thrombospondin 1, C1 inhibitor, A2M, Protein S, GP-IB beta, Coagulation factor XIII A, Multimerin, PLAU (UPA), CD36
33	Reproduction_Feeding and Neurohormone signaling	210	0.00136252	0.00635841	33	Nociceptin receptor, PAM, Cyclin D2, Galpha(q)-specific Class A Orphan/other GPCRs, STAT5A, Shc, G-protein beta/gamma, Galpha(i)-specific peptide GPCRs, STAT5, JAK2, Laminin 8, PP2A regulatory, LAMG1, PI3K cat class IA, alpha-1/beta-1 integrin, Galpha(q)-specific peptide GPCRs, FCGRT, Calmodulin, Cyclin D3, APP, Amyloid beta, Integrin, C/EBPbeta, PLC-gamma 2, TGF-beta receptor type II, Epimorphin…
34	Development_Hedgehog signaling	253	0.00267804	0.0119787	37	PTHR1, NOTCH1 (NICD), FOXC2, HEY1, ID3, ETS2, ID1, GAS1, Shc, G-protein beta/gamma, BMAL1, Casein kinase I, BOC, GLI-3R, FZD2, FOXC1/2, MTSS1, IL1R2, NOTCH1 receptor, FZD4, GLI-3, ROCK2, DAB2, NOTCH1 (NEXT), p57, BMP4, ADAM17, G-protein alpha-i family, G-protein alpha-i2, Lef-1, Adenylate cyclase, FOXC1, BMP2, Frizzled, DYRK2, TBX2, NOTCH1 precursor
35	Development_Hemopoiesis, Erythropoietin pathway	136	0.00272243	0.0119787	23	Syk, Cyclin D2, GAB2, Bcl-XL, STAT5A, Shc, G-protein beta/gamma, STAT5, JAK2, PI3K cat class IA, SHP-1, Alpha1-globin, Calmodulin, Cyclin D3, c-Fes, SHIP, HBB, Btk, G-protein alpha-i2, PKC-beta2, PLC-gamma, PI3K cat class IA (p110-delta), Cyclin D
36	Immune response_BCR pathway	137	0.00299784	0.0128241	23	Syk, Cyclin D2, Bcl-XL, PKC-beta, Shc, WASP, Actin cytoskeletal, Fyn, PI3K cat class IA, IQGAP1, SHP-1, Calcineurin A (catalytic), Calmodulin, SHIP, CalDAG-GEFIII, Bcl-6, Actin, PLC-gamma 2, Btk, PLC-gamma, CD79B, PI3K cat class IA (p110-delta), WBSCR5(NTAL)
37	Proliferation_Positive regulation cell proliferation	221	0.00319471	0.0132969	33	RhoG, GAB2, ITGB1, Shc, SCGF, Galpha(i)-specific peptide GPCRs, JAK2, G-CSF receptor, PI3K cat class IA, SHP-1, COL18A1, c-Fes, ROCK2, RUNX3, Hic-5/ARA55, PLGF, Bcl-6, CCL14, DDR2, TCIRG1 (Atp6i), G-protein alpha-i family, M-CSF receptor, G-protein alpha-i2, MLCK, ILK, MRLC, CSPG4 (NG2), EDNRA, CDC25B, PI3K cat class IA (p110-delta), TIMP1, S1P3 receptor, EMP1 (Tmp)
38	Proteolysis_ECM remodeling	85	0.00397557	0.0156984	16	Collagen XIV, Cystatin C, Lumican, Fibromodulin, COL18A1, TIMP3, Collagen IV, Alpha 1-antitrypsin, TIMP2, TIMP4, Osteonectin, PLAU (UPA), A2M receptor, Collagen I, TIMP1, Collagen III
39	Cytoskeleton_Macropinocytosis and its regulation	85	0.00397557	0.0156984	16	EHD4, Shc, JAK2, WASP, Actin cytoskeletal, Alpha-actinin, PDGF-B, PDGF-R-alpha, PDGF receptor, Leptin receptor, Dynein 1, cytoplasmic, intermediate chains, M-CSF receptor, Rab-34, WASF2, WaspIP, PDGF-R-beta
40	Inflammation_IL-10 anti-inflammatory response	87	0.00504002	0.0194041	16	Cyclin D2, IRF8, Bcl-XL, Heme oxygenase 1, STAT5A, STAT5, IL-10 receptor, PI3K cat class IA, Cyclin D3, IL10RA, IL10RB, IL-8, TLR4, PI3K cat class IA (p110-delta), TIMP1, Cyclin D
41	Proteolysis_Connective tissue degradation	119	0.00537991	0.0202075	20	Prolylcarboxypeptidase, Cystatin C, Lumican, Fibromodulin, ADAM-TS9, TIMP3, Collagen IV, PC7, SERPINE2, Alpha 1-antitrypsin, TIMP2, TIMP4, COL16A1, ADAM17, ADAM19, PLAU (UPA), A2M receptor, Collagen I, TIMP1, Collagen III
42	Cytoskeleton_Intermediate filaments	81	0.00609653	0.0223539	15	Tubulin beta, Alpha-actinin 4, Nestin, ROCK, Actin cytoskeletal, Alpha-actinin, Alpha-actinin 1, Desmuslin, 14-3-3 eta, ROCK2, MICAL, Vimentin, Actin, Lamin A/C, 14-3-3
43	Development_Neuromuscular junction	147	0.00728886	0.0261043	23	Talin, Laminin 9, PKC-beta, ITGB1, Laminin 4, Actin cytoskeletal, cPKC (conventional), Fyn, LAMG1, Talin-1, Syntrophin B1, LAMB2, Collagen IV, LAMA2, Vinculin, PLC-gamma 2, LAMA4, Syntrophin B, nAChR beta-1, PKC-beta2, nAChR beta, PLC-gamma, ACTB
44	Inflammation_Protein C signaling	108	0.00877066	0.0306973	18	SPHK1, G-protein beta/gamma, S1P1 receptor, Alpha-actinin 4, ROCK, Actin cytoskeletal, Alpha-actinin, PAR1, Alpha-actinin 1, ROCK2, Protein C receptor (endothelial), Protein S, Actin, G-protein alpha-i family, TLR4, PLAU (UPA), ACTB, Galpha(i)-specific EDG GPCRs
45	Inflammation_Amphoterin signaling	118	0.0103948	0.0355733	19	ROCK, WASP, Actin cytoskeletal, PI3K cat class IA, VCAM1, alpha-M/beta-2 integrin, ROCK2, ITGB2, ITGAM, Calgranulin A, Amyloid beta, MyHC, Calgranulin B, IL-8, Actin, TLR4, MRLC, ACTB, PI3K cat class IA (p110-delta)
46	Inflammation_Neutrophil activation	215	0.0124851	0.0412977	30	C5aR, PKC-beta, G-protein beta/gamma, TNF-R2, Galpha(i)-specific peptide GPCRs, ROCK, Actin cytoskeletal, PI3K cat class IA, Rac2, Adenylate cyclase type IV, CX3CL1, PLD1, alpha-M/beta-2 integrin, ROCK2, ITGB2, ITGAM, TNF-R1, p22-phox, ICAM2, IL-8, Actin, Btk, Annexin I, G-protein alpha-i family, G-protein alpha-i2, Adenylate cyclase, PKC-beta2, ACTB, PI3K cat class IA (p110-delta), Adenylate cyc…
47	Apoptosis_Anti-Apoptosis mediated by external signals via PI3K/AKT	233	0.0126038	0.0412977	32	Syk, GAB2, Bcl-XL, alpha-11/beta-1 integrin, Shc, G-protein beta/gamma, JAK2, PP2A regulatory, alpha-5/beta-1 integrin, Fyn, PI3K cat class IA, PEDF (serpinF1), DAP12, alpha-10/beta-1 integrin, PDGF-B, PDGF-R-alpha, Collagen IV, PDGF receptor, FKHR, SOD2, Caspase-1, Bcl-6, Adenosine A3 receptor, UFO, IL-8, G-protein alpha-i family, Adenylate cyclase, CD86, ILK, Collagen I, PDGF-R-beta, DAP10
48	Inflammation_IL-2 signaling	104	0.0128909	0.0413584	17	Syk, Cyclin D2, Bcl-XL, STAT5A, Shc, SHPS-1, STAT5, PI3K cat class IA, SHP-1, Calcineurin A (catalytic), CCR6, Neurogranin, Thy-1, PLC-gamma 2, Granulysin, PLC-gamma, PI3K cat class IA (p110-delta)
49	Signal transduction_NOTCH signaling	235	0.0141784	0.0445606	32	NOTCH1 (NICD), NOTCH4 (ICD4), EPAS1, TCF12, HEY1, NOTCH4, Fringe, Shc, JAK2, NOTCH3 (3ICD), PI3K cat class IA, FZD2, SHP-1, FHL1 (SLIM1), PDGF-B, NEURL2, NOTCH1 receptor, FZD4, PDGF-R-alpha, PDGF receptor, DAB2, NOTCH1 (NEXT), HEYL, SMRT, TGF-beta receptor type II, ADAM17, Frizzled, PI3K cat class IA (p110-delta), CD4, NOTCH3, PDGF-R-beta, NOTCH1 precursor
