# Supplementary material for: Gene expression profiles define molecular subtypes of prostate cancer bone metastases with different outcomes and morphology traceable back to the primary tumor
Source: Mol Oncol. 2019 Jun 27;13(8):1763–77. doi: 10.1002/1878-0261.12526 (PMC6670017; doi:10.1002/1878-0261.12526)
Supplement: Supplementary file 4 — Table S3. Enriched functional pathways per metastasis subtype according to metacore software. [file MOL2-13-1763-s004.xlsx]

## Sheet: Blad1
Table S3. Enriched functional pathways per metastasis subtype according to MetaCore software.
#	Enriched pathways in MetA	Total gene products	P value	Adj. P value	Gene products in data	Gene products in pathway significantly enriched in MetA compared to MetB_C
1	Androgen receptor activation and downstream signaling in Prostate cancer	110	5.21388e-05	0.0196953	11	PPAP, E-cadherin, TMPRSS2, SLC45A3, PI3K cat class IA (p110-beta), STEAP1, HNF3-alpha, FOLH1 (GCP2), Kallikrein 2, ErbB2, Kallikrein 3 (PSA)
2	Leucine, isoleucine and valine metabolism.p.2	79	9.15835e-05	0.0196953	9	GABT, MUTA, IVD, AUMH, MMSA, ACAD8, HADHB, HIBCH, MCEE
3	wtCFTR and deltaF508 traffic / Membrane expression (normal and CF)	47	0.000101522	0.0196953	7	Rab-4, Keratin 18, EBP50, SNAP-23, Beta-2 adrenergic receptor, Rab-11A, NEDD4L
4	Peroxisomal branched chain fatty acid oxidation	84	0.000147982	0.0215314	9	SCPX, DHB4, MUTA, HPLC2, FACVL1, CPT II, HADHB, ACAA1, MCEE
5	Development_Positive regulation of STK3/4 (Hippo) pathway and negative regulation of YAP/TAZ function	70	0.000220517	0.0256682	8	AMPK gamma subunit, E-cadherin, EBP50, Adenylate cyclase, MPP5, Beta-2 adrenergic receptor, Itch, KIBRA
6	Apoptosis and survival_Endoplasmic reticulum stress response pathway	56	0.000312947	0.0303558	7	DNAJC3, XBP1, Endoplasmin, GRP78, EDEM, HERP, ERP5
7	Regulation of CFTR activity (normal and CF)	62	0.000589052	0.0438143	7	Casein kinase II, alpha chains, EBP50, SNAP-23, AMPK gamma1, Adenylate cyclase, Calcineurin A (catalytic), Beta-2 adrenergic receptor
8	Vitamin E (alfa-tocopherol) metabolism	81	0.000602259	0.0438143	8	SCPX, DHB4, FACVL1, PTE1, AMACR, ACSL3, ACOX1, ACAA1
9	NETosis in SLE	31	0.000704902	0.0455836	5	Histone H2, Histone H2A, Histone H1.2, Histone H4, Histone H1
#	Enriched pathways in MetB	Total gene products	P value	Adj. P value	Gene products in data	Gene products in pathway significantly enriched in MetB compared to MetA_C
1	Cell cycle_The metaphase checkpoint	36	3.15534e-24	1.35995e-21	19	Nek2A, INCENP, BUB1, MAD2b, SPBC25, CENP-A, Rod, DSN1, SPBC24, Aurora-A, PLK1, Aurora-B, HEC, CDC20, HZwint-1, CENP-F, MAD2a, Survivin, CENP-E
2	Cell cycle_Role of APC in cell cycle regulation	32	1.08169e-23	2.33105e-21	18	Nek2A, BUB1, MAD2b, Tome-1, Emi1, Cyclin A, Aurora-A, PLK1, Aurora-B, CDC25A, CDC20, SKP2, Cyclin B, MAD2a, Securin, CDK1 (p34), CDK2, CKS1
3	Cell cycle_Spindle assembly and chromosome separation	33	8.90522e-20	1.27938e-17	16	Nek2A, Importin (karyopherin)-alpha, TPX2, Importin (karyopherin)-beta, Aurora-A, KNSL1, Aurora-B, HEC, CDC20, Tubulin alpha, Cyclin B, MAD2a, Separase, Securin, CDK1 (p34), Tubulin (in microtubules)
4	Cell cycle_Chromosome condensation in prometaphase	21	3.55179e-18	3.82705e-16	13	INCENP, CAP-G, CAP-C, Cyclin A, CNAP1, CAP-G/G2, Aurora-A, CAP-D2/D3, Aurora-B, CAP-E, Cyclin B, TOP2, CDK1 (p34)
5	DNA damage_ATM / ATR regulation of G2 / M checkpoint	28	2.68905e-14	2.31796e-12	12	BLM, Cyclin B1, FANCD2, Chk2, Cyclin A, Chk1, NFBD1, Cyclin B, Cyclin B2, CDC25B, Kinase MYT1, CDK1 (p34)
6	DNA damage_ATM/ATR regulation of G1/S checkpoint	32	1.87101e-13	1.34401e-11	12	CDK4, PCNA, BLM, FANCD2, Chk2, Bard1, Cyclin A, Chk1, USP1, NFBD1, CDC25A, CDK2
7	Cell cycle_Transition and termination of DNA replication	27	6.60626e-13	4.06757e-11	11	TOP2 alpha, PCNA, Bard1, Cyclin A, MCM2, TOP2, FEN1, CDK1 (p34), POLD cat (p125), DNA ligase I, CDK2
8	Cell cycle_Role of SCF complex in cell cycle regulation	29	1.69742e-12	9.14483e-11	11	Cdt1, CDK4, Emi1, Skp2/TrCP/FBXW, Chk1, PLK1, CDC25A, SKP2, CDK1 (p34), CDK2, CKS1
9	Cell cycle_Initiation of mitosis	26	1.53482e-11	7.35008e-10	10	Lamin B, Cyclin B1, Nucleolin, PLK1, KNSL1, Cyclin B2, CDC25B, FOXM1, Kinase MYT1, CDK1 (p34)
10	Cell cycle_Nucleocytoplasmic transport of CDK/Cyclins	14	3.25813e-11	1.40425e-09	8	CDK4, Importin (karyopherin)-alpha, Cyclin B1, Cyclin A, Karyopherin beta 1, CRM1, CDK1 (p34), CDK2
11	Cell cycle_Cell cycle (generic schema)	21	5.13714e-11	2.01282e-09	9	CDK4, Cyclin A, CDC25A, E2F3, Cyclin B, E2F2, CDC25B, CDK1 (p34), CDK2
12	Cell cycle_Role of Nek in cell cycle regulation	32	1.69275e-10	5.61213e-09	10	Nek2A, Tubulin beta, Cyclin B1, TPX2, Aurora-A, HEC, Tubulin alpha, MAD2a, CDK1 (p34), Tubulin (in microtubules)
13	Cell cycle_Start of DNA replication in early S phase	32	1.69275e-10	5.61213e-09	10	Cdt1, MCM4, MCM3, MCM10, RPA2, MCM4/6/7 complex, CDC7, MCM2, CDK2, CDC45L
14	Reproduction_Progesterone-mediated oocyte maturation	40	3.52739e-08	1.01354e-06	9	BUB1, Cyclin B1, Aurora-A, PLK1, G-protein alpha-i family, CDC20, CDC25B, Kinase MYT1, CDK1 (p34)
15	Transcription_Role of heterochromatin protein 1 (HP1) family in transcriptional silencing	40	3.52739e-08	1.01354e-06	9	Cyclin A2, DNMT1, HP1, CDC25A, Suv39H1, Histone H4, HP1 beta, CDK1 (p34), HDAC2
16	Cell cycle_Role of 14-3-3 proteins in cell cycle regulation	22	9.01284e-08	2.28502e-06	7	Chk2, 14-3-3 theta, Chk1, CDC25A, 14-3-3 zeta/delta, CDC25B, CDK1 (p34)
17	Cell cycle_Sister chromatid cohesion	22	9.01284e-08	2.28502e-06	7	PCNA, CHTF18, Rad21, Cyclin B, Separase, Securin, CDK1 (p34)
18	Cell cycle_ESR1 regulation of G1/S transition	34	1.43417e-07	3.43404e-06	8	CDK4, Cyclin A, Skp2/TrCP/FBXW, CDC25A, SKP2, CRM1, CDK2, CKS1
19	Transport_RAN regulation pathway	18	5.74965e-07	1.30426e-05	6	Importin (karyopherin)-alpha, Importin (karyopherin)-beta, RanGAP1, RanBP1, NUP62, CRM1
20	DNA damage_Role of Brca1 and Brca2 in DNA repair	30	9.49005e-07	2.0451e-05	7	PCNA, FANCD2, Histone H2AX, Chk2, MSH6, Bard1, NFBD1
21	TTP metabolism	68	4.06742e-06	8.34789e-05	9	POLA2, POLE3 (YBL1), Thymidylate kinase, TYSY, NDPK B, POLA1, DNA polymerase theta, POLE2, POLD cat (p125)
22	Cell cycle_Regulation of G1/S transition (part 1)	38	5.19026e-06	0.000100028	7	CDK4, Chk2, PP2A regulatory, Cyclin A, Skp2/TrCP/FBXW, CDC25A, CDK2
23	Apoptosis and survival_DNA-damage-induced apoptosis	15	5.3379e-06	0.000100028	5	BLM, FANCD2, Histone H2AX, Chk2, Chk1
24	Transcription_Epigenetic regulation of gene expression	57	8.0811e-05	0.00145123	7	DNMT1, EZH2, Histone H2A, Suv39H1, Histone H4, LSD1, HDAC2
25	Mitogenic action of Estradiol / ESR1 (nuclear) in breast cancer	28	0.000143642	0.00247638	5	CDK4, SGOL2, CDC25A, Cyclin E2, CDK2
26	dGTP metabolism	64	0.000170261	0.00272936	7	POLA2, POLE3 (YBL1), NDPK B, POLA1, DNA polymerase theta, POLE2, POLD cat (p125)
27	Proteolysis_Putative SUMO-1 pathway	29	0.000170981	0.00272936	5	UBE2E3, SAE1, RanGAP1, TOP2, SP3
28	DNA damage_Brca1 as a transcription regulator	30	0.00020212	0.00311121	5	PCNA, RBBP8 (CtIP), Cyclin B1, Chk2, SP3
29	DNA damage_Mismatch repair	19	0.000355269	0.00528004	4	PCNA, MSH6, EXO1, RPA2
30	Cell cycle_Influence of Ras and Rho proteins on G1/S Transition	53	0.000415073	0.00586987	6	CDK4, Cyclin A2, RalA, SKP2, CDK2, FAK1
31	dCTP/dUTP metabolism	74	0.000422195	0.00586987	7	POLA2, POLE3 (YBL1), NDPK B, POLA1, DNA polymerase theta, POLE2, POLD cat (p125)
32	DNA damage_DNA-damage-induced responses	9	0.000483826	0.00638288	3	Chk2, Chk1, NFBD1
33	DNA damage_Nucleotide excision repair	36	0.000488713	0.00638288	5	PCNA, RPA2, RAD23B, POLD cat (p125), DNA ligase I
34	Development_Regulation of cytoskeleton proteins in oligodendrocyte differentiation and myelination	58	0.000677931	0.00859377	6	chTOG, Tubulin beta, hnRNP A2, Tubulin alpha, FAK1, Tubulin (in microtubules)
35	Immune response_IL-4-induced regulators of cell growth, survival, differentiation and metabolism	63	0.00105439	0.012984	6	CDK4, MCM6, MCM4, Cyclin A, CDC25A, CDK2
36	DNA damage_Role of NFBD1 in DNA damage response	13	0.0015596	0.0186719	3	Histone H2AX, Chk2, NFBD1
37	dATP/dITP metabolism	94	0.00176145	0.0199785	7	POLA2, POLE3 (YBL1), NDPK B, POLA1, DNA polymerase theta, POLE2, POLD cat (p125)
38	Immune response_IFN-alpha/beta signaling via PI3K and NF-kB pathways	94	0.00176145	0.0199785	7	CDK4, PCNA, Cyclin A, p19, CDC25A, CDK1 (p34), CDK2
39	Apoptosis and survival_Granzyme A signaling	30	0.00214275	0.0230882	4	Ku80, HMG2, SET, Lamin B1
40	Transcription_Ligand-dependent activation of the ESR1/SP pathway	30	0.00214275	0.0230882	4	TYSY, CDC25A, SP3, Cyclin E2
41	Apoptosis and survival_Role of IAP-proteins in apoptosis	31	0.00242503	0.0248854	4	Caspase-6, Cyclin B1, Survivin, CDK1 (p34)
42	NETosis in SLE	31	0.00242503	0.0248854	4	Histone H2, Histone H2A, Histone H4, HP1 beta
43	Cytoskeleton remodeling_Reverse signaling by Ephrin-B	32	0.00273186	0.0273822	4	G-protein alpha-i family, Tubulin alpha, FAK1, Tubulin (in microtubules)
44	Cytoskeleton remodeling_Substance P mediated membrane blebbing	16	0.00293137	0.0287141	3	G-protein alpha-12 family, Tubulin alpha, Tubulin (in microtubules)
45	Aberrant B-Raf signaling in melanoma progression	55	0.00339711	0.0325368	5	RalA, Aurora-B, FOXM1, Kinase MYT1, CDK1 (p34)
46	Cytoskeleton remodeling_Keratin filaments	36	0.00422504	0.0395868	4	Tubulin beta, Tubulin alpha, CDK1 (p34), Tubulin (in microtubules)
#	Enriched pathways in MetC	Total gene products	P value	Adj. P value	Gene products in data	Gene products in pathway significantly enriched in MetC compared to MetA_B
1	Inhibition of neutrophil migration by proresolving lipid mediators in COPD	71	6.81009e-11	5.48893e-08	22	C5aR, Talin, G-protein beta/gamma, TNF-R2, Actin cytoskeletal, cPKC (conventional), PECAM1, Alpha-actinin, Rac2, Calmodulin, PKC, alpha-M/beta-2 integrin, ITGB2, Vinculin, TNF-R1, MSN (moesin), ICAM2, CD34, IL-8, ADAM17, G-protein alpha-i family, TLR4
2	Cell adhesion_ECM remodeling	55	1.65346e-10	6.66343e-08	19	alpha-5/beta-1 integrin, Actin cytoskeletal, alpha-1/beta-1 integrin, TIMP3, Collagen IV, IBP4, SERPINE2, TIMP2, Caveolin-2, MSN (moesin), Osteonectin, IL-8, LAMA4, IGF-2, PLAU (UPA), Collagen I, TIMP1, Versican, Collagen III
3	Development_Regulation of epithelial-to-mesenchymal transition (EMT)	64	4.25937e-10	9.48984e-08	20	HEY1, VE-cadherin, NOTCH4, ACTA2, Caldesmon, Tropomyosin-1, PDGF-B, NOTCH1 receptor, PDGF-R-alpha, TWIST1, TNF-R1, Vimentin, TGF-beta receptor type II, SLUG, Lef-1, Frizzled, EDNRA, ACTB, SIP1 (ZFHX1B), PDGF-R-beta
4	Cytoskeleton remodeling_Regulation of actin cytoskeleton organization by the kinase effectors of Rho GTPases	58	4.7096e-10	9.48984e-08	19	Talin, Caldesmon, ROCK, Actin cytoskeletal, Alpha-actinin, Rac2, CPI-17, Rac1-related, Cdc42 subfamily, RhoJ, Vinculin, MSN (moesin), ERM proteins, TC10, PIP5KI, MyHC, F-Actin cytoskeleton, MLCK, MRLC
5	Cell adhesion_Integrin-mediated cell adhesion and migration	48	9.83079e-10	1.58472e-07	17	Talin, alpha-11/beta-1 integrin, ROCK, alpha-5/beta-1 integrin, Actin cytoskeletal, PIPKI gamma, Alpha-actinin, alpha-1/beta-1 integrin, alpha-10/beta-1 integrin, Collagen IV, Vinculin, MyHC, MYLK1, Zyxin, MLCK, MRLC, Collagen I
6	Cell adhesion_Integrin inside-out signaling in T cells	52	4.05518e-09	5.44746e-07	17	Talin, ITGB1, Shc, G-protein beta/gamma, JAK2, VCAM1, SLAP-130(ADAP), PLD1, PREL1, ITGB2, STK4, URP2, Vinculin, CCR6, PIP5KI, G-protein alpha-i family, SDF-1
7	Immune response_Immunological synapse formation	55	1.06465e-08	1.22587e-06	17	Talin, ITGB1, WASP, Fyn, PI3K cat class IA, VCAM1, SLAP-130(ADAP), PLD1, PREL1, ITGB2, STK4, URP2, Vinculin, LAT, WASF2, CD86, WaspIP
8	High shear stress-induced platelet activation	46	3.497e-08	3.52323e-06	15	Ephrin-B1, Talin, G-protein beta/gamma, Actin cytoskeletal, Alpha-actinin, von Willebrand factor, PAR1, Gas6, Vinculin, Collagen VI, UFO, GP-IB beta, G-protein alpha-i family, Collagen I, Collagen III
9	Renal tubulointerstitial injury in Lupus Nephritis	65	1.65783e-07	1.48468e-05	17	CCL5, TNF-R2, VCAM1, IFN-gamma receptor, CD40(TNFRSF5), IFN-alpha/beta receptor, TIG2, TNF-R1, TWEAK(TNFSF12), Vimentin, IL-8, M-CSF receptor, PLAU (UPA), Collagen I, RIPK1, CD4, Collagen III
10	Immune response_M-CSF-receptor signaling pathway	81	2.04761e-07	1.65038e-05	19	PU.1, Syk, Cyclin D2, GAB2, ETS2, STAT5A, Shc, WASP, Fyn, PI3K cat class IA, Rac2, DAP12, Calmodulin, PKC, Tcf(Lef), ETS1, M-CSF receptor, PLAU (UPA), PLC-gamma
11	Cytoskeleton remodeling_Regulation of actin cytoskeleton nucleation and polymerization by Rho GTPases	46	2.66033e-07	1.9493e-05	14	DRF, WASP, Actin cytoskeletal, Rac2, IQGAP1, Rac1-related, Cdc42 subfamily, WASF subunit, FHOD1, TC10, PIP5KI, Gelsolin, WASF2, F-Actin cytoskeleton
12	Macrophage and dendritic cell phenotype shift in cancer	100	3.52304e-07	2.36631e-05	21	MFGE8, EPAS1, IL-10 receptor, SHP-1, IFN-gamma receptor, Gas6, CD40(TNFRSF5), NOTCH1 receptor, IFN-alpha/beta receptor, SHIP, alpha-M/beta-2 integrin, ITGAM, OSF-2, TNF-R1, PLGF, Thrombospondin 1, ILT4, M-CSF receptor, TLR4, CD86, RIPK1
13	Immune response_B cell antigen receptor (BCR) pathway	110	4.55239e-07	2.82248e-05	22	CIN85, Syk, Cyclin D2, HPK1(MAP4K1), Bcl-XL, PKC-beta, Shc, WASP, Actin cytoskeletal, VCAM1, Calcineurin A (catalytic), Calmodulin, CalDAG-GEFIII, FKHR, PIP5KI, ETS1, PLC-gamma 2, Btk, PKC-beta2, PLC-gamma, CD79B, PI3K cat class IA (p110-delta)
14	Immune response_IL-3 signaling via ERK and PI3K	102	5.00091e-07	2.8791e-05	21	Syk, Cyclin D2, GAB2, Talin, Bcl-XL, ITGB1, Shc, STAT5, JAK2, alpha-5/beta-1 integrin, cPKC (conventional), PI3K cat class IA, Calcineurin A (catalytic), Calmodulin, PREL1, FLII, R-Ras, Fc epsilon RI gamma, PLC-gamma 2, p90Rsk, PI3K cat class IA (p110-delta)
15	Cytoskeleton remodeling_Integrin outside-in signaling	49	6.33275e-07	3.4028e-05	14	Talin, alpha-11/beta-1 integrin, alpha-5/beta-1 integrin, WASP, Actin cytoskeletal, PIPKI gamma, Alpha-actinin, alpha-10/beta-1 integrin, Beta-parvin, Collagen IV, Vinculin, Tcf(Lef), ILK, Collagen I
16	Role of platelets in the initiation of in-stent restenosis	43	7.78196e-07	3.92016e-05	13	CCL5, JAM3, von Willebrand factor, PAR1, PDGF-B, CD40(TNFRSF5), alpha-M/beta-2 integrin, PPBP, ICAM2, IL-8, GP-IB beta, Collagen I, Collagen III
17	Cytoskeleton remodeling_Fibronectin-binding integrins in cell motility	32	1.32588e-06	6.28623e-05	11	Talin, ROCK, alpha-5/beta-1 integrin, Actin cytoskeletal, Fyn, PI3K cat class IA, Alpha-actinin, Caveolin-1, Vinculin, ITGA5, ILK
18	Chemotaxis_Inhibitory action of lipoxins on IL-8- and Leukotriene B4-induced neutrophil migration	53	1.80323e-06	7.77285e-05	14	Talin, G-protein beta/gamma, Actin cytoskeletal, Alpha-actinin, Rac2, PLD1, ITGB2, PIP5KI, MYLK1, IL-8, Actin, G-protein alpha-i family, MLCK, MRLC
19	Development_TGF-beta-dependent induction of EMT via RhoA, PI3K and ILK	46	1.83231e-06	7.77285e-05	13	ACTA2, Caldesmon, Tropomyosin-1, PI3K cat class IA, MKL1, Hic-5/ARA55, Vimentin, Actin, TGF-beta receptor type II, SLUG, Lef-1, ILK, ACTB
20	Cell adhesion_Integrin inside-out signaling in neutrophils	77	2.21533e-06	8.92778e-05	17	Syk, Talin, G-protein beta/gamma, DAP12, Talin-1, SLAP-130(ADAP), alpha-M/beta-2 integrin, PREL1, ITGB2, URP2, PIP5KI, IL-8, PLC-gamma 2, Btk, G-protein alpha-i family, G-protein alpha-i2, FGR
21	Development_TGF-beta-dependent induction of EMT via SMADs	35	3.63455e-06	0.000133157	11	NOTCH1 (NICD), HEY1, MKL1, TWIST1, Vimentin, ETS1, TGF-beta receptor type II, SLUG, Lef-1, ILK, SIP1 (ZFHX1B)
22	Development_Transcriptional regulation of megakaryopoiesis	35	3.63455e-06	0.000133157	11	NF-E2 (45 kDa), von Willebrand factor, NOTCH1 receptor, CD34, ETS, ETS1, THAS, CBF beta, CD36, AML1 (RUNX1), LMO2
23	Blood coagulation_Platelet microparticle generation	72	4.01783e-06	0.000140799	16	CCL5, Alpha-fodrin, ITGB1, Actin cytoskeletal, cPKC (conventional), von Willebrand factor, Talin-1, PAR1, Calmodulin, PKC, MSN (moesin), MyHC, MYLK1, GP-IB beta, Collagen I, SLC21A2
24	SLE genetic marker-specific pathways in B cells	99	5.24466e-06	0.000171844	19	Syk, IRF8, Shc, STAT2, Ikaros, SHP-1, Cyclin D3, IFN-alpha/beta receptor, CalDAG-GEFIII, NOX4, TNF-R1, Bcl-6, p22-phox, ETS1, Btk, S1P, TLR4, PLC-gamma, NOX4/p22-phox
25	Cell adhesion_Endothelial cell contacts by non-junctional mechanisms	24	5.44242e-06	0.000171844	9	Laminin 8, alpha-5/beta-1 integrin, PECAM1, Alpha-actinin, alpha-1/beta-1 integrin, Collagen IV, ESAM, F-Actin cytoskeleton, Collagen I
26	Development_Slit-Robo signaling	30	5.57722e-06	0.000171844	10	SLIT3, ROBO3, ROCK, Actin cytoskeletal, Fyn, CRMP2, ROCK2, Actin, SLIT2, ACTB
27	Cell adhesion_Integrin inside-out signaling	58	5.75656e-06	0.000171844	14	Talin, ITGB1, G-protein beta/gamma, alpha-5/beta-1 integrin, Actin cytoskeletal, PIPKI gamma, alpha-1/beta-1 integrin, alpha-10/beta-1 integrin, PAR1, Calmodulin, ITGB2, G-protein alpha-i family, SDF-1, Collagen I
28	Development_NOTCH-induced EMT	19	6.6522e-06	0.000185153	8	NOTCH1 (NICD), HEY1, VE-cadherin, NOTCH4, NOTCH1 receptor, NOTCH1 (NEXT), ADAM17, SLUG
29	Cell adhesion_Role of tetraspanins in the integrin-mediated cell adhesion	37	6.67197e-06	0.000185153	11	Talin, ITGB1, Laminin 4, ROCK, alpha-5/beta-1 integrin, WASP, Actin cytoskeletal, Vinculin, Actin, NAG-2, Laminin 2
30	Immune response_CRTH2 signaling in Th2 cells	44	6.89153e-06	0.000185153	12	Bcl-XL, G-protein beta/gamma, Calcineurin A (catalytic), CD40(TNFRSF5), Calmodulin, PKC, alpha-M/beta-2 integrin, ITGB2, ITGAM, G-protein alpha-i family, Adenylate cyclase, 14-3-3
31	Immune response_IL-3 signaling via JAK/STAT, p38, JNK and NF-kB	93	8.17871e-06	0.000212646	18	Ephrin-B1, PU.1, Cyclin D2, Bcl-XL, ID1, NOTCH4, ITGB1, STAT5A, STAT5, JAK2, PI3K cat class IA, CD40(TNFRSF5), Cyclin D3, Bcl-6, C/EBPbeta, BMP2, RARalpha, NOTCH1 precursor
32	Development_Regulation of endothelial progenitor cell differentiation from adult stem cells	60	8.80627e-06	0.000221808	14	SPHK1, VE-cadherin, JAK2, TIE2, PI3K cat class IA, von Willebrand factor, VCAM1, PAR1, alpha-M/beta-2 integrin, CD34, G-protein alpha-i family, M-CSF receptor, SDF-1, S1P3 receptor
33	Development_c-Kit ligand signaling pathway during hemopoiesis	61	1.08101e-05	0.00026403	14	GAB2, Shc, STAT5, JAK2, Fyn, PI3K cat class IA, SHP-1, PLD1, PLGF, SLUG, GRAP, p90Rsk, SDF-1, PLC-gamma
34	Blood coagulation_GPVI-dependent platelet activation	54	1.27944e-05	0.000303302	13	Syk, Talin, Fyn, PECAM1, von Willebrand factor, SHP-1, PREL1, LAT, Fc epsilon RI gamma, GP-IB beta, PLC-gamma 2, Btk, Collagen I
35	Immune response_IL-10 signaling pathway	62	1.32068e-05	0.000304133	14	ALOX5AP, Bcl-XL, Heme oxygenase 1, STAT5, IL-10 receptor, PI3K cat class IA, CD14, SHIP, IL10RA, IL10RB, IL-8, p19, CD86, TIMP1
36	Immune response_Role of DAP12 receptors in NK cells	55	1.58505e-05	0.000354875	13	Syk, Shc, WASP, Actin cytoskeletal, Fyn, HLA-E, PI3K cat class IA, DAP12, SHP-1, HLA-B, LAT, PLC-gamma 2, WaspIP
37	Development_YAP/TAZ-mediated co-regulation of transcription	56	1.9529e-05	0.00041422	13	Bcl-XL, ID3, ID1, TEF-3, TWIST1, RUNX2, ITGB2, FKHR, SOD2, UFO, SLUG, Lef-1, SIP1 (ZFHX1B)
38	Impaired inhibitory action of lipoxins on neutrophil migration in CF	56	1.9529e-05	0.00041422	13	Talin, G-protein beta/gamma, Actin cytoskeletal, Alpha-actinin, Rac2, PLD1, ITGB2, PIP5KI, MYLK1, IL-8, G-protein alpha-i family, MLCK, MRLC
39	Immune response_Antigen presentation by MHC class I: cross-presentation	99	2.01487e-05	0.000416406	18	Syk, TIM-3, Adipophilin, Rac2, DAP12, FCGRT, CD40(TNFRSF5), CD74, LLIR, C1q, Fc epsilon RI gamma, UFO, Cathepsin S, TLR4, Rab-34, A2M receptor, Cathepsin B, Connexin 43
40	Immune response_Inflammasome in inflammatory response	35	2.59375e-05	0.00052264	10	CARD7, Biglycan, P2X7, CARD9, IL-18, TNF-R1, Caspase-1, Nod1, CARD5, TLR4
41	Transport_The role of AVP in regulation of Aquaporin 2 and renal water reabsorption	50	2.84804e-05	0.000559882	12	MYH9, MRLC2, Actin cytoskeletal, Tropomyosin-1, SPA1, Calmodulin, MyHC, Annexin II, MLCK, MRLC, ACTB, Adenylate cyclase type III
42	Development_EPO-induced PI3K/AKT pathway and Ca(2+) influx	43	3.2284e-05	0.000619545	11	Syk, GAB2, Shc, JAK2, PI3K cat class IA, Alpha1-globin, SHIP, HBB, Btk, G-protein alpha-i2, PLC-gamma
43	Development_Oligodendrocyte differentiation from adult stem cells	51	3.52451e-05	0.000645627	12	NOTCH1 (NICD), TR-alpha, EDNRB, PDGF-B, SMAD6, NOTCH1 receptor, PDGF-R-alpha, BMP4, p90Rsk, BMP2, CSPG4 (NG2), EDNRA
44	Some pathways of EMT in cancer cells	51	3.52451e-05	0.000645627	12	Shc, JAK2, PI3K cat class IA, PDGF-B, PDGF-R-alpha, TWIST1, PDGF receptor, TNF-R1, Lef-1, ILK, EDNRA, PDGF-R-beta
45	Immune response_CD16 signaling in NK cells	69	4.75694e-05	0.000852021	14	Syk, Shc, WASP, Actin cytoskeletal, HLA-E, PI3K cat class IA, SHP-1, Calcineurin A (catalytic), Calmodulin, PLD1, SHIP, LAT, PLC-gamma 2, WaspIP
46	Cell adhesion_Histamine H1 receptor signaling in the interruption of cell barrier integrity	45	5.10545e-05	0.000882061	11	Talin, VE-cadherin, G-protein beta/gamma, ROCK, Actin cytoskeletal, Alpha-actinin, CPI-17, Calmodulin, Vinculin, MLCK, MRLC
47	Immune response_iC3b-induced phagocytosis via alpha-M/beta-2 integrin	61	5.14353e-05	0.000882061	13	Syk, SPHK1, Talin, Actin cytoskeletal, PI3K cat class IA, Rac2, PKC, PLD1, alpha-M/beta-2 integrin, PREL1, ITGB2, PIP5KI, PLC-gamma 2
48	Immune response_Antigen presentation by MHC class II	118	6.92346e-05	0.00116256	19	Syk, PI3K cat class IA, PLEKHM2, FCGRT, ARHGEF2, CD74, PKC, MAP1LC3B, LLIR, R-Ras, Dynein 1, cytoplasmic, intermediate chains, Fc epsilon RI gamma, HCLS1, Cathepsin S, TLR4, A2M receptor, CD79B, CD4, SWAP-70
49	Complement pathway disruption in thrombotic microangiopathy	39	7.22384e-05	0.0011834	10	CCL5, C5aR, Factor H, cPKC (conventional), von Willebrand factor, Calmodulin, PKC, C1q, MYLK1, IL-8
50	Transport_Macropinocytosis regulation by growth factors	63	7.3412e-05	0.0011834	13	EHD4, Shc, JAK2, WASP, Actin cytoskeletal, PDGF-B, PDGF-R-alpha, PDGF receptor, Leptin receptor, M-CSF receptor, WASF2, WaspIP, PDGF-R-beta
51	Development_S1P2 and S1P3 receptors in cell proliferation and differentiation	26	9.45282e-05	0.00146519	8	Transgelin, ACTA2, G-protein beta/gamma, MKL1, ROCK2, Actin, G-protein alpha-i2, S1P3 receptor
52	Cell adhesion_Endothelial cell contacts by junctional mechanisms	26	9.45282e-05	0.00146519	8	Connexin 37, VE-cadherin, JAM2, Actin cytoskeletal, Alpha-actinin, Claudin-5, Vimentin, Connexin 43
53	Stimulation of TGF-beta signaling in lung cancer	48	9.64272e-05	0.00146642	11	ITGB1, ACTA2, Fyn, Tropomyosin-1, MMP-28, Vinculin, Vimentin, TGF-beta receptor type II, SLUG, IRAKM, Tropomyosin-2
54	G-protein signaling_Regulation of CDC42 activity	33	9.86681e-05	0.00147271	9	Zizimin 1, Rich1, RHG7, LyGDI, Fyn, DOCK6, DOCK11, ABR, Caspase-1
55	Chemotaxis_Leukocyte chemotaxis	74	0.000106292	0.00155766	14	Talin, ITGB1, G-protein beta/gamma, Actin cytoskeletal, VCAM1, PLD1, ITGB2, PIP5KI, ICAM2, ARAP3, PLC-gamma 2, G-protein alpha-i family, SDF-1, CD86
56	Immune response _CCR3 signaling in eosinophils	77	0.000165785	0.00238613	14	CCL5, G-protein beta/gamma, ROCK, WASP, Actin cytoskeletal, Rac2, Calmodulin, ROCK2, p22-phox, MyHC, G-protein alpha-i family, MLCK, MRLC, FGR
57	Role of cell adhesion in vaso-occlusion in Sickle cell disease	43	0.000175293	0.0024787	10	GLG1, PECAM1, VCAM1, CD14, alpha-M/beta-2 integrin, ITGB2, ITGAM, Thrombospondin 1, IL-8, CD36
58	Immune response_IL-15 signaling via JAK-STAT cascade	22	0.000206994	0.00287651	7	Syk, Bcl-XL, STAT5A, STAT5, JAK2, STAT2, ADAM17
59	B cell signaling in hematological malignancies	80	0.000252077	0.00344363	14	Syk, Cyclin D2, JAK2, PECAM1, SHP-1, CD40(TNFRSF5), PKC-beta1, PLD1, Bcl-6, PLC-gamma 2, Btk, PKC-beta2, CD79B, PI3K cat class IA (p110-delta)
60	Retinal ganglion cell damage in glaucoma	45	0.000261667	0.00351506	10	Factor H, P2X7, Optineurin, Calcineurin A (catalytic), EDNRB, MAP1LC3B, TNF-R1, C1q, A2M, EDNRA
61	Colorectal cancer (general schema)	30	0.000286128	0.00378065	8	FZD2, NOTCH1 receptor, Leptin receptor, TNF-R1, IL-8, Ephrin-B, TGF-beta receptor type II, Frizzled
62	Immune response_CCL2 signaling	54	0.000294293	0.00382581	11	VE-cadherin, G-protein beta/gamma, alpha-5/beta-1 integrin, WASP, Actin cytoskeletal, Claudin-5, alpha-M/beta-2 integrin, Caveolin-1, ETS1, G-protein alpha-i family, PI3K cat class IA (p110-delta)
63	Vascular endothelial cell damage in SLE	63	0.000306157	0.00391686	12	CCL5, C5aR, alpha-5/beta-1 integrin, von Willebrand factor, VCAM1, IL1R2, alpha-M/beta-2 integrin, IL-18, Caspase-1, TWEAK(TNFSF12), IL-8, AML1 (RUNX1)
64	Immune response_T cell co-signaling receptors, schema	55	0.000348332	0.0043868	11	Collagen XIII, PP2135, DR3(TNFRSF12), TIM-3, OX40(TNFRSF4), CD40(TNFRSF5), Collagen V, Collagen VI, CD86, Collagen I, Collagen III
65	Alternative complement cascade disruption in age-related macular degeneration	31	0.000365667	0.00453427	8	C5aR, Factor H, alpha-X/beta-2 integrin, Amyloid beta 40, Factor B, alpha-M/beta-2 integrin, Factor Ba, Factor Bb
66	Development_PDGF signaling via STATs and NF-kB	32	0.00046231	0.00556152	8	Shc, STAT5, JAK2, PI3K cat class IA, PDGF-B, PDGF-R-alpha, PDGF receptor, PDGF-R-beta
67	Cytoskeleton remodeling_Reverse signaling by Ephrin-B	32	0.00046231	0.00556152	8	G-protein beta/gamma, Actin cytoskeletal, F-Actin, Ephrin-B, G-protein alpha-i family, SDF-1, ILK, WaspIP
68	Immune response_Th1 and Th2 cell differentiation	40	0.000479984	0.00562618	9	JAK2, c-Maf, IFN-gamma receptor, CD40(TNFRSF5), RUNX3, IL-18, STAT4, CD86, CD4
69	Development_Cytokine-mediated regulation of megakaryopoiesis	57	0.000481646	0.00562618	11	PU.1, GAB2, Bcl-XL, Shc, STAT5, JAK2, NF-E2 (45 kDa), PI3K cat class IA, IFN-gamma receptor, Cyclin D3, SDF-1
70	Transcription_HIF-1 targets	95	0.000488903	0.00562937	15	Galectin-1, Endoglin, Heme oxygenase 1, Adipophilin, GLUT3, PDGF-B, F263, MCT4, PLGF, Thrombospondin 1, P4HA2, SDF-1, A2M receptor, MDR1, IBP3
71	Development_G-CSF signaling	49	0.000542732	0.00613652	10	GAB2, Bcl-XL, Shc, STAT5, JAK2, G-CSF receptor, PI3K cat class IA, Cyclin D3, SHIP, C/EBPbeta
72	Macrophage-induced immunosuppression in the tumor microenvironment	96	0.000548176	0.00613652	15	EPAS1, S1P1 receptor, IL-10 receptor, HLA-E, TIE2, Calcineurin A (catalytic), CD68, Calmodulin, CCR6, C/EBPbeta, ENP1, M-CSF receptor, SDF-1, CD163, S1P3 receptor
73	Cytoskeleton remodeling_Role of PKA in cytoskeleton reorganisation	41	0.000582844	0.00639617	9	G-protein beta/gamma, ROCK, Actin cytoskeletal, LBC, LASP1, Calmodulin, Adenylate cyclase, F-Actin cytoskeleton, MLCK
74	Blood coagulation_GPIb-IX-V-dependent platelet activation	77	0.000595177	0.00639617	13	Syk, Talin, Fyn, Alpha-actinin, von Willebrand factor, Calmodulin, PREL1, LAT, Fc epsilon RI gamma, GP-IB beta, Actin, PLC-gamma 2, Collagen I
75	Apoptosis and survival_NGF/ TrkA PI3K-mediated signaling	77	0.000595177	0.00639617	13	RhoG, Shc, ROCK, Actin cytoskeletal, PI3K cat class IA, Calcineurin A (catalytic), SSH2L, Calmodulin, FKHR, MSN (moesin), ARAP3, ILK, MRLC
76	Neurophysiological process_Dopamine D2 receptor transactivation of PDGFR in CNS	26	0.00064719	0.00683968	7	G-protein beta/gamma, PP2A regulatory, Calmodulin, PKC, PDGF receptor, G-protein alpha-i family, PDGF-R-beta
77	Hypoxia-induced EMT in cancer and fibrosis	13	0.000653418	0.00683968	5	NOTCH1 (NICD), TWIST1, ETS1, SLUG, SIP1 (ZFHX1B)
78	Development_S1P3 receptor signaling pathway	43	0.00084277	0.00854787	9	G-protein beta/gamma, PI3K cat class IA, Calmodulin, ROCK2, PDGF receptor, G-protein alpha-i family, G-protein alpha-i2, Adenylate cyclase, S1P3 receptor
79	Development_Notch Signaling Pathway	43	0.00084277	0.00854787	9	NOTCH1 (NICD), HEY1, NOTCH1 receptor, TLE, NOTCH1 (NEXT), SMRT, ADAM17, Manic fringe glycosyltransferase, NOTCH1 precursor
80	wtCFTR and deltaF508-CFTR traffic / Clathrin coated vesicles formation (normal and CF)	20	0.000848424	0.00854787	6	BIN1 (Amphiphysin II), Actin cytoskeletal, PICALM, Myosin I, DAB2, Actin
81	T follicular helper cell dysfunction in SLE	90	0.000869153	0.00864861	14	Fyn, OX40(TNFRSF4), PI3K cat class IA, c-Maf, KLF2, IFN-gamma receptor, CD40(TNFRSF5), IFN-alpha/beta receptor, IL4RA, FKHR, Bcl-6, CD86, RIPK1, CD4
82	Chemotaxis_C5a-induced chemotaxis	44	0.00100423	0.00987086	9	SPHK1, C5aR, G-protein beta/gamma, WASP, Actin cytoskeletal, PLD1, ALPHA-PIX, G-protein alpha-i family, F-Actin cytoskeleton
83	Platelet activation during ADAM-TS13-deficient thrombotic microangiopathy development	28	0.00104917	0.0101686	7	JAM3, von Willebrand factor, alpha-M/beta-2 integrin, Collagen VI, CD36, Collagen I, Collagen III
84	Development_EPO-induced Jak-STAT pathway	36	0.00107569	0.0101686	8	Bcl-XL, STAT5A, Shc, STAT5, JAK2, SHP-1, Calmodulin, c-Fes
85	Cell adhesion_Alpha-4 integrins in cell migration and adhesion	36	0.00107569	0.0101686	8	ITGB1, WASP, Actin cytoskeletal, PI3K cat class IA, VCAM1, ERM proteins, F-Actin cytoskeleton, ITGB7
86	Glomerular injury in Lupus Nephritis	92	0.00108498	0.0101686	14	CCL5, C5aR, VCAM1, PDGF-B, CX3CL1, PKC-beta1, Decorin, p22-phox, TWEAK(TNFSF12), IL-8, Annexin II, PKC-beta2, RIPK1, PDGF-R-beta
87	Th17 cells in CF	54	0.00120633	0.011071	10	JAK2, VCAM1, CD14, CCR6, IL-8, TGF-beta receptor type II, TLR4, CD86, CD4, MD-2
88	Development_VEGF signaling via VEGFR2 - generic cascades	93	0.00120875	0.011071	14	SPHK1, PKC-beta, Shc, Actin cytoskeletal, Fyn, PI3K cat class IA, Calcineurin A (catalytic), Calmodulin, PKC, MNK1, Vinculin, p90Rsk, PLAU (UPA), MLCK
89	Cell adhesion_Tight junctions	37	0.00130165	0.011657	8	ITGB1, JAM2, JAM3, Claudin-14, Claudin-5, Caveolin-1, Tcf(Lef), Actin
90	Immune response_Generation of memory CD4+ T cells	37	0.00130165	0.011657	8	Bcl-XL, STAT5, OX40(TNFRSF4), IL7RA, IL4RA, FKHR, CD86, CD4
91	Myeloid-derived suppressor cells and M2 macrophages in cancer	64	0.0013264	0.0117482	11	IRF8, EPAS1, ID1, STAT5, IL4RA, Calgranulin A, Calgranulin B, C/EBPbeta, M-CSF receptor, TLR4, PKC-beta2
92	Signal transduction_HTR2A signaling outside the nervous system	74	0.0013788	0.0120794	12	PKC-beta, JAK2, ROCK, cPKC (conventional), PI3K cat class IA, Calmodulin, PKC, PLD1, Caveolin-1, ADAM17, G-protein alpha-i family, Adenylate cyclase
93	Immune response_Naive CD4+ T cell differentiation	46	0.00140226	0.0121529	9	PU.1, AHR, c-Maf, CD40(TNFRSF5), RUNX3, IL-18, STAT4, CD86, CD4
94	Signal transduction_Cyclic AMP signaling	38	0.00156379	0.0130974	8	G-protein beta/gamma, RAP-2A, Calcineurin A (catalytic), Adenylate cyclase type IV, Calmodulin, PKC, G-protein alpha-i family, Adenylate cyclase type III
95	Development_Neural stem cell lineage commitment (schema)	38	0.00156379	0.0130974	8	Nestin, NOTCH1 receptor, PDGF-R-alpha, Vimentin, BMP4, GLAST1/EAAT1, BMP2, CSPG4 (NG2)
96	Cell adhesion_Cell-matrix glycoconjugates	38	0.00156379	0.0130974	8	CCL5, Galectin-3, Fibulin-2, Fibulin-1, LYVE-1, TIMP2, CSPG4 (NG2), Versican
97	Airway smooth muscle contraction in asthma	56	0.00161145	0.0130974	10	ROCK, CPI-17, Calmodulin, CysLT1 receptor, MyHC, G-protein alpha-i family, Adenylate cyclase, MLCK, MRLC, Telokin
98	Muscle contraction_S1P2 receptor-mediated smooth muscle contraction	30	0.00162498	0.0130974	7	G-protein beta/gamma, CPI-17, Calmodulin, ROCK2, G-protein alpha-i2, MLCK, MRLC
99	Development_Osteopontin signaling in osteoclasts	30	0.00162498	0.0130974	7	Syk, WASP, Actin cytoskeletal, ROCK2, MSN (moesin), PIP5KI, Gelsolin
100	Immune response_Mast cell proliferation, differentiation and survival	30	0.00162498	0.0130974	7	Syk, GAB2, Shc, STAT5, JAK2, Fyn, SHIP
101	Immune response_Fc gamma R-mediated phagocytosis in macrophages	47	0.00164412	0.0131204	9	Syk, Actin cytoskeletal, PI3K cat class IA, PLD1, Vinculin, PIP5KI, Fc epsilon RI gamma, Gelsolin, F-Actin cytoskeleton
102	Blood coagulation_Blood coagulation	39	0.00186606	0.01445	8	TFPI, von Willebrand factor, SERPINE2, Alpha 1-antitrypsin, A2M, Protein S, Coagulation factor XIII A, PLAU (UPA)
103	Cytoskeleton remodeling_ESR1 action on cytoskeleton remodeling and cell migration	23	0.00189429	0.01445	6	PI3K cat class IA, ROCK2, MSN (moesin), ERM proteins, F-Actin cytoskeleton, ILK
104	Immune response_IL-2 activation and signaling pathway	48	0.0019183	0.01445	9	Syk, GAB2, STAT5A, Shc, SHPS-1, STAT5, PI3K cat class IA, SHP-1, Calcineurin A (catalytic)
105	Bacterial infections in CF airways	48	0.0019183	0.01445	9	TLR5, JAK2, IFN-gamma receptor, CD14, Cathepsin S, IL-8, TLR4, Cathepsin B, MD-2
106	Signal transduction_PTMs in IL-12 signaling pathway	48	0.0019183	0.01445	9	STAT5A, STAT5, JAK2, PI3K cat class IA, Cyclin D3, RUNX3, IL-18, STAT4, ERM
107	Oxidative stress_Role of IL-8 signaling pathway in respiratory burst	48	0.0019183	0.01445	9	G-protein beta/gamma, Rac2, PKC-beta1, PLD1, p22-phox, IL-8, Btk, G-protein alpha-i family, PKC-beta2
108	Development_Regulation of cytoskeleton proteins in oligodendrocyte differentiation and myelination	58	0.00212037	0.0156791	10	Tubulin beta, WASP, Actin cytoskeletal, Fyn, PDGF-R-alpha, ROCK2, Laminin 2, Gelsolin, WASF2, MRLC
109	Role of B cells in SLE	58	0.00212037	0.0156791	10	Syk, Bcl-XL, OX40(TNFRSF4), PI3K cat class IA, SHP-1, CD40(TNFRSF5), IFN-alpha/beta receptor, SHIP, Btk, CD86
110	Development_Astrocyte differentiation from adult stem cells	40	0.00221258	0.0160323	8	ID3, ID1, Shc, JAK2, Nestin, Vimentin, BMP4, BMP2
111	Signal transduction_IP3 signaling	49	0.00222781	0.0160323	9	Syk, Shc, G-protein beta/gamma, Galpha(q)-specific nucleotide-like GPCRs, PI3K cat class IA, MEF2, Calmodulin, PDGF receptor, LAT
112	Signal transduction_Soluble CXCL16 signaling	49	0.00222781	0.0160323	9	G-protein beta/gamma, JAK2, ROCK, CXCL16, ARHGEF2, IL-8, G-protein alpha-i family, F-Actin cytoskeleton, CD163
113	Development_Transcription regulation of granulocyte development	32	0.00242068	0.0171146	7	PU.1, STAT5, JAK2, G-CSF receptor, c-Fes, PKC, AML1 (RUNX1)
114	Development_Angiotensin signaling via STATs	32	0.00242068	0.0171146	7	STAT5A, G-protein beta/gamma, JAK2, STAT2, Fyn, Calcineurin A (catalytic), Calmodulin
115	Chemotaxis_CXCR3-A signaling	69	0.00248072	0.0173866	11	Shc, G-protein beta/gamma, STAT5, Calmodulin, STAT4, Vinculin, LAT, IL-8, GRK5, G-protein alpha-i2, Cathepsin B
116	Immune response_C5a signaling	50	0.00257576	0.0178971	9	SPHK1, C5aR, G-protein beta/gamma, Rac2, PKC, PLD1, IL-8, G-protein alpha-i family, p90Rsk
117	Immune response_Function of MEF2 in T lymphocytes	51	0.00296541	0.0204284	9	CABIN1, Calcineurin A (catalytic), MEF2, Calmodulin, PKC, Calcineurin A (beta), LAT, MEF2C, 14-3-3
118	Apoptosis and survival_BAD phosphorylation	42	0.00305581	0.0205249	8	Bcl-XL, Shc, G-protein beta/gamma, PI3K cat class IA, Calcineurin A (catalytic), PP2C, p90Rsk, 14-3-3
119	Oxidative stress_Activation of NOX1, NOX5, DUOX1 and DUOX2 NADPH Oxidases	42	0.00305581	0.0205249	8	PKC-beta, cPKC (conventional), Rac2, Calmodulin, PKC, p22-phox, FISH, SH3PXD2B
120	Immune response_PIP3 signaling in B lymphocytes	42	0.00305581	0.0205249	8	Syk, PKC-beta, G-protein beta/gamma, PI3K cat class IA, SHIP, Btk, p90Rsk, PLC-gamma
121	Signal transduction_Activation of PKC via G-Protein coupled receptor	52	0.00340014	0.0226038	9	PKC-beta, G-protein beta/gamma, PKC-eta, Calcineurin A (catalytic), MEF2, CPI-17, Calmodulin, MLCK, RIPK1
122	Chemotaxis_CCR4-induced chemotaxis of immune cells	34	0.00348671	0.0226038	7	Talin, ITGB1, G-protein beta/gamma, PIPKI gamma, VCAM1, ITGB2, G-protein alpha-i family
123	Mechanism of action of CCR4 antagonists in asthma and atopic dermatitis (Variant 1)	34	0.00348671	0.0226038	7	Talin, ITGB1, G-protein beta/gamma, PIPKI gamma, VCAM1, ITGB2, G-protein alpha-i family
124	CCR4-dependent immune cell chemotaxis in asthma and atopic dermatitis	34	0.00348671	0.0226038	7	Talin, ITGB1, G-protein beta/gamma, PIPKI gamma, VCAM1, ITGB2, G-protein alpha-i family
125	Glucocorticoid-induced elevation of intraocular pressure as glaucoma risk factor	62	0.00352405	0.0226038	10	ITGB1, ROCK, Actin cytoskeletal, PI3K cat class IA, Alpha-actinin, COL4A1, CLIM1, Collagen IV, Thrombospondin 1, MLCK
126	Immune response_IL-7 signaling in B lymphocytes	43	0.00356165	0.0226038	8	Cyclin D2, Bcl-XL, STAT5A, STAT5, Fyn, IL7RA, EBF, FKHR
127	Role of platelets in allograft rejection	43	0.00356165	0.0226038	8	CCL5, von Willebrand factor, PAR1, CD40(TNFRSF5), GP-IB beta, Collagen I, SLC21A2, Collagen III
128	Muscle contraction_Delta-type opioid receptor in smooth muscle contraction	26	0.00370593	0.0232857	6	G-protein beta/gamma, CPI-17, G-protein alpha-i family, ILK, MRLC, MYRL2
129	Muscle contraction_GPCRs in the regulation of smooth muscle tone	83	0.00372687	0.0232857	12	ROCK, MaxiK alpha subunit, Calmodulin, TRPC1, CysLT1 receptor, MyHC, G-protein alpha-i family, Adenylate cyclase, MLCK, MRLC, EDNRA, Telokin
130	Immune response_IL-4 signaling pathway	94	0.00384148	0.0237124	13	Syk, Bcl-XL, Shc, STAT5, JAK2, c-Fes, PKC, SHIP, IL4RA, FKHR, PLC-gamma 2, PLC-gamma, PI3K cat class IA (p110-delta)
131	Immune response_Classical complement pathway	53	0.00388342	0.0237124	9	C5aR, C1r, alpha-X/beta-2 integrin, C1, alpha-M/beta-2 integrin, C1q, C1 inhibitor, C1s, C1qRp
132	Immune response_Alternative complement pathway	53	0.00388342	0.0237124	9	C5aR, Factor H, alpha-X/beta-2 integrin, CRIg, Factor B, alpha-M/beta-2 integrin, Factor Ba, Annexin II, Factor Bb
133	Development_Flt3 signaling	44	0.00412996	0.0245228	8	GAB2, Bcl-XL, STAT5A, Shc, Fyn, PI3K cat class IA, SHIP, p90Rsk
134	NALP3 inflammasome activation in age-related macular degeneration (AMD)	35	0.00413784	0.0245228	7	P2X7, Amyloid beta 40, IL-18, Caspase-1, C1q, CARD5, Cathepsin B
135	Oxidative stress_NOX and DUOX families of NADPH oxidases	35	0.00413784	0.0245228	7	Rac2, Calmodulin, NOX4, p22-phox, FISH, SH3PXD2B, NOX4/p22-phox
136	Immune response_Differentiation of natural regulatory T cells	35	0.00413784	0.0245228	7	STAT5, JAK2, OX40(TNFRSF4), CD40(TNFRSF5), TGF-beta receptor type II, CD86, CD4
137	Development_Role of nicotinamide in G-CSF-induced granulopoiesis	12	0.00429162	0.0252485	4	ID1, G-CSF receptor, C/EBPbeta, Lef-1
138	Protein folding_Membrane trafficking and signal transduction of G-alpha (i) heterotrimeric G-protein	19	0.00437335	0.0255429	5	G-protein beta, G-protein beta/gamma, RGS18, G-protein gamma, G-protein alpha-i family
139	Immune response_IFN-alpha/beta signaling via JAK/STAT	64	0.00445972	0.02586	10	STAT5, STAT2, GBP1, PIG3, IFI27, IFN-alpha/beta receptor, IFNAR1, STAT4, ERAP140, IFNAR2
140	Immune response_Regulation of T cell function by CTLA-4	36	0.00487698	0.027682	7	Shc, AP1M1, Fyn, PI3K cat class IA, SHP-1, LAT, CD86
141	Immune response_IL-22 signaling pathway	36	0.00487698	0.027682	7	Bcl-XL, STAT5, JAK2, STAT4, IL10RB, CD86, CD4
142	Development_Lipoxin inhibitory action on PDGF, EGF and LTD4 signaling	36	0.00487698	0.027682	7	AHR, PDGF-B, PLD1, CysLT1 receptor, G-protein alpha-i family, Adenylate cyclase, PDGF-R-beta
143	Muscle contraction_Regulation of eNOS activity in endothelial cells	65	0.00499563	0.0278491	10	EPAS1, ETS2, G-protein beta/gamma, PI3K cat class IA, KLF2, EDNRB, Calmodulin, Caveolin-1, ETS1, G-protein alpha-i family
144	Immune response_Platelet activating factor/ PTAFR pathway signaling	55	0.00501007	0.0278491	9	G-protein beta/gamma, STAT5, JAK2, STAT2, PI3K cat class IA, Calcineurin A (catalytic), G-protein alpha-i family, Adenylate cyclase, F-Actin cytoskeleton
145	Chemotaxis_CCL2-induced chemotaxis	55	0.00501007	0.0278491	9	PKC-beta, Shc, G-protein beta/gamma, JAK2, ROCK, WASP, Actin cytoskeletal, PI3K cat class IA, G-protein alpha-i family
146	Immune response_Inhibitory action of Lipoxins on pro-inflammatory TNF-alpha signaling	46	0.00547374	0.0300125	8	TNF-R2, PI3K cat class IA, PLD1, FKHR, TNF-R1, IL-8, RIPK1, 14-3-3
147	Signal transduction_PTMs in IL-17-induced CIKS-independent signaling pathways	46	0.00547374	0.0300125	8	JAK2, TPL2(MAP3K8), STAT2, PI3K cat class IA, STAT4, C/EBPbeta, p90Rsk, C/EBPdelta
148	Immune response_Fc epsilon RI pathway	56	0.00566087	0.0308288	9	Syk, GAB2, Fyn, PI3K cat class IA, Calcineurin A (catalytic), Calmodulin, LAT, Btk, PLC-gamma
149	Ligand-independent activation of Androgen receptor in Prostate Cancer	67	0.0062181	0.0336333	10	Bcl-XL, STAT5A, Shc, JAK2, PP2A regulatory, PI3K cat class IA, NCOA3 (pCIP/SRC3), Tcf(Lef), Frizzled, IBP3
150	Immune response_KLRK1 (NKG2D) signaling pathway	47	0.00625931	0.0336333	8	Syk, STAT5, JAK2, Fyn, PI3K cat class IA, DAP12, PLC-gamma 2, DAP10
151	Immune response_Role of integrins in NK cells cytotoxicity	38	0.00664774	0.0350201	7	Shc, HLA-E, VCAM1, SHP-1, alpha-M/beta-2 integrin, ICAM2, IL-8
152	G-protein signaling_G-Protein alpha-12 signaling pathway	38	0.00664774	0.0350201	7	G-protein beta/gamma, ROCK, LBC, PI3K cat class IA, R-Ras, Btk, PLC-gamma
153	Substance P-mediated inflammation and pain in Sickle cell disease	38	0.00664774	0.0350201	7	CCL5, G-protein beta/gamma, VCAM1, CD14, ITGAM, TNF-R1, IL-8
154	Role of ZNF202 in regulation of expression of genes involved in atherosclerosis	21	0.00692958	0.0362678	5	PU.1, ABCA1, APOE, PLTP, HDL proteins
155	Immune response_C3a signaling	48	0.00712751	0.0365074	8	CCL5, G-protein beta/gamma, CD40(TNFRSF5), FKHR, IL-8, G-protein alpha-i family, Adenylate cyclase, CD86
156	Neurophysiological process_ACM regulation of nerve impulse	48	0.00712751	0.0365074	8	G-protein beta/gamma, cPKC (conventional), Calcineurin A (catalytic), Calmodulin, PKC, ROCK2, G-protein alpha-i family, G-protein alpha-i2
157	Development_Prolactin receptor signaling	58	0.00715654	0.0365074	9	Bcl-XL, STAT5A, Shc, STAT5, JAK2, Fyn, PI3K cat class IA, C/EBPbeta, PLC-gamma
158	Immune response_IL-15 signaling	58	0.00715654	0.0365074	9	GAB2, Bcl-XL, Shc, PI3K cat class IA, MNK1, UFO, IL-8, ETS1, ADAM17
159	Immune response_Th17, Th22 and Th9 cell differentiation	39	0.00769373	0.0387572	7	PU.1, AHR, CD40(TNFRSF5), TNF-R1, TGF-beta receptor type II, CD86, CD4
160	Immune response_HMGB1 release from the cell	39	0.00769373	0.0387572	7	PKC-beta, TNF-R2, PI3K cat class IA, IFN-gamma receptor, Calmodulin, TNF-R1, TLR4
161	Cell adhesion_Gap junctions	30	0.00779735	0.0387942	6	Tubulin beta, Connexin 37, PKC, Caveolin-1, Actin, Connexin 43
162	Development_G-CSF-induced myeloid differentiation	30	0.00779735	0.0387942	6	PU.1, JAK2, G-CSF receptor, SHP-1, ITGB2, ITGAM
163	Oxidative stress_Activation of NADPH oxidase	59	0.00800923	0.0394869	9	G-protein beta/gamma, cPKC (conventional), PI3K cat class IA, Rac2, PKC, PLD1, p22-phox, PKC-beta2, PLC-gamma
164	Breakdown of CD4+ T cell peripheral tolerance in type 1 diabetes mellitus	49	0.00808354	0.0394869	8	Bcl-XL, STAT5, CD40(TNFRSF5), STAT4, Bcl-6, LAT, CD86, CD4
165	Tissue Factor signaling in cancer via PAR1 and PAR2	49	0.00808354	0.0394869	8	Bcl-XL, STAT5A, Shc, JAK2, PI3K cat class IA, PAR1, IL-8, ADAM17
166	Immune response_IL-4-responsive genes in type 2 immunity	70	0.00847371	0.040944	10	COL1A1, CCL5, ACTA2, VCAM1, CD40(TNFRSF5), COL1A2, Claudin-5, IL4RA, FKHR, CD36
167	Expression targets of Tissue factor signaling in cancer	22	0.00853423	0.040944	5	ITGB1, PAR1, GFPT2, IL-8, PLAU (UPA)
168	Development_Thrombopoetin signaling via JAK-STAT pathway	22	0.00853423	0.040944	5	Bcl-XL, SHPS-1, STAT5, JAK2, SHP-1
169	Immune response_ICOS signaling pathway in T-helper cell	60	0.0089371	0.0423724	9	ROCK, PI3K cat class IA, c-Maf, KLF2, Calcineurin A (catalytic), Calmodulin, FKHR, Bcl-6, CD4
170	Immune response_TREM1 signaling pathway	60	0.0089371	0.0423724	9	Syk, CARD9, PI3K cat class IA, DAP12, Calcineurin A (catalytic), IL-8, TLR4, PLC-gamma, WBSCR5(NTAL)
171	Development_GM-CSF signaling	50	0.00913265	0.0430463	8	Bcl-XL, PKC-beta, STAT5A, Shc, STAT5, JAK2, PI3K cat class IA, Cyclin D3
172	Development_Transactivation of PDGFR in non-neuronal cells by Dopamine D2 receptor	31	0.00919056	0.0430674	6	Shc, G-protein beta/gamma, PI3K cat class IA, PDGF receptor, G-protein alpha-i family, PDGF-R-beta
173	Blood coagulation_GPCRs in platelet aggregation	71	0.00935046	0.0435634	10	Talin, G-protein beta/gamma, ROCK, Actin cytoskeletal, PAR1, PREL1, G-protein alpha-i family, G-protein alpha-i2, Adenylate cyclase, MRLC
174	Development_Regulation of lung epithelial progenitor cell differentiation	41	0.0101429	0.0462166	7	FZD2, NOTCH1 receptor, Tcf(Lef), BMP4, Frizzled, Podoplanin, ERM
175	Immune response_Regulatory role of C1q in platelet activation	15	0.0102513	0.0462166	4	PKC, C1q, Collagen I, Collagen III
176	Development_IGF-1 receptor signaling	51	0.01028	0.0462166	8	Bcl-XL, Shc, PI3K cat class IA, MNK1, IGF-2, p90Rsk, IBP, Cyclin D
177	IL-6 signaling in multiple myeloma	51	0.01028	0.0462166	8	Cyclin D2, SPHK1, Bcl-XL, Shc, JAK2, PI3K cat class IA, FKHR, Bcl-6
178	Immune response_NF-AT in immune response	51	0.01028	0.0462166	8	Syk, PI3K cat class IA, Calcineurin A (catalytic), Calmodulin, LAT, PLC-gamma 2, Btk, CD86
179	Immune response_IL-6 signaling pathway via JAK/STAT	72	0.0102949	0.0462166	10	ALPL, STAT5, JAK2, Rac2, RUNX2, FKHR, C/EBPbeta, p19, ADAM17, C/EBPdelta
180	Action of GSK3 beta in bipolar disorder	23	0.0103787	0.0462166	5	Heme oxygenase 1, Synapsin I, NRF2, Tcf(Lef), Lef-1
181	Immune response_MIF-mediated glucocorticoid regulation	23	0.0103787	0.0462166	5	VCAM1, CD74, IL-8, ETS1, Zyxin
