# Supplementary material for: Gene expression profiles define molecular subtypes of prostate cancer bone metastases with different outcomes and morphology traceable back to the primary tumor
Source: Mol Oncol. 2019 Jun 27;13(8):1763–77. doi: 10.1002/1878-0261.12526 (PMC6670017; doi:10.1002/1878-0261.12526)
Supplement: Supplementary file 5 — Table S4. Overconnecting gene products per metastasis subtype according to metacore software. [file MOL2-13-1763-s005.xlsx]

## Sheet: Blad1
Table S4. Overconnecting gene products per metastasis subtype according to MetaCore software.
Object Type	Overconnected in MetA	Ratio	P value	z-score
Transcription factors	HNF3-alpha (FOXA1)	3.901	0.000000153	6.816
Transcription factors	AP-2C	4.619	0.0000004957	6.81
Transcription factors	XBP1	4.093	0.0000005836	6.563
Transcription factors	PDEF	4.461	0.00009104	5.235
Transcription factors	TMF1	9.06	0.0009153	5.403
Transcription factors	SCMH1	6.544	0.003154	4.373
Transcription factors	CNBP	3.183	0.003921	3.497
Receptors	VIP receptor 1	7.518	0.0001393	5.876
Receptors	Beta-2 adrenergic receptor	3.398	0.0002533	4.556
Receptors	ErbB2	2.726	0.0004928	4.101
Receptors	C4.4A	3.554	0.00374	3.62
Receptors	ILDR1	16.83	0.005714	5.504
Kinases	Casein kinase II, alpha chain (CSNK2A1)	2.368	0.0001494	4.331
Kinases	ErbB2	2.726	0.0004928	4.101
Kinases	ADPGK	7.182	0.0006289	5.205
Proteases	Kallikrein 3 (PSA)	3.085	0.001005	3.981
Phosphatases	ENTPD6	13.59	0.001228	5.967
Enzymes	SYVN1	5.274	0.00000001264	7.983
Enzymes	PNKD	4.283	0.0005956	4.532
Enzymes	SCPX	9.06	0.0009153	5.403
Enzymes	ZDHHC5	5.274	0.0009726	4.602
Enzymes	TXNDC11	6.401	0.001073	4.817
Enzymes	EDEM	7.138	0.002281	4.636
Enzymes	FLJ22222	11.04	0.002315	5.28
Other	PEX19	6.414	0.000001246	7.16
Other	Syntaxin 5	6.692	0.000002564	7.026
Other	SCFD1	12.18	0.000007987	7.919
Other	GRP78	2.598	0.000008174	5.236
Other	Golgin-95	3.188	0.00001125	5.411
Other	COPG1	7.138	0.00001602	6.559
Other	COG7	9.815	0.00002961	6.954
Other	COPB2	7.361	0.0000445	6.261
Other	XTP3B	11.78	0.00005578	7.085
Other	AP1M2	10.91	0.00008241	6.767
Other	Endoplasmin	3.82	0.00008465	5.053
Other	Rab-11A	4.049	0.00009885	5.078
Other	SEL1L	7.518	0.0001393	5.876
Other	TMP21	5.497	0.0002885	5.123
Other	ICT1	3.242	0.000388	4.362
Other	TCP1-delta	3.658	0.000457	4.441
Other	COG3	7.361	0.00056	5.29
Other	AMPK gamma1	5.793	0.0005895	4.923
Other	BBS4	4.794	0.0006654	4.628
Other	Keratin 18	3.759	0.0007151	4.313
Other	TCP1-eta	3.13	0.0008942	4.037
Other	PEX7	9.06	0.0009153	5.403
Other	COPB	4.386	0.001129	4.319
Other	GOS-28	6.009	0.001432	4.611
Other	LMAN1	5.774	0.001715	4.483
Other	TMBIM4	6.928	0.002551	4.545
Other	C16orf58	6.928	0.002551	4.545
Other	TCP1-zeta-2	4.309	0.002757	3.942
Other	DDRGK1	6.367	0.00349	4.292
Other	WBP1	6.199	0.003849	4.214
Object Type	Overconnected in MetB	Ratio	P value	z-score
Transcription factors	FOXM1	15.67	1.205E-41	25.64
Transcription factors	E2F2	16.89	1.902E-41	26.16
Transcription factors	E2F3	13.38	2.623E-38	23.42
Transcription factors	YB-1	7.248	1.514E-24	15.58
Transcription factors	SFRS10	10.16	0.000000000001267	11.94
Transcription factors	NF45 (ILF2)	8.457	0.000000000001689	11.27
Transcription factors	Securin	10.96	0.000000005376	10.05
Transcription factors	E2A	4.309	0.0000001365	7.022
Transcription factors	Elk-1	5.052	0.000000159	7.279
Transcription factors	MAD3	9.298	0.0001967	6.125
Transcription factors	CNOT7	4.922	0.02313	3.083
Receptors	FKBP3	8.926	0.000003287	7.556
Receptors	RHAMM	9.129	0.00004987	6.634
Kinases	PLK1	9.094	4.21E-78	29.86
Kinases	CDK1 (p34)	11.08	1.653E-70	30.12
Kinases	CDK2	9.143	6.168E-60	26.26
Kinases	Aurora-B	16.59	5.596E-42	26.19
Kinases	Aurora-A	11.36	3.279E-34	21.06
Kinases	Chk1	9.982	2.382E-32	19.7
Kinases	Chk2	13.18	3.464E-19	16.22
Kinases	CDC7	21.6	2.235E-17	17.85
Kinases	TTK	13.69	0.000000000000001312	14.66
Kinases	Nek2A	13.39	0.00000000000007263	13.64
Kinases	CDK4	6.874	0.0000000000006253	10.85
Kinases	BUB1	13.27	0.00000000001823	12.23
Kinases	ERK3	6.695	0.00000000003275	9.932
Kinases	SRPK1	12.87	0.0000000001577	11.54
Kinases	Kinase MYT1	27.89	0.000000003354	13.56
Kinases	PLK4 (STK18)	12.4	0.0000002524	9.217
Kinases	HPK38	10.85	0.000003635	7.964
Kinases	PBK	9.763	0.000007452	7.47
Kinases	Thymidylate kinase	22.82	0.0002606	7.961
Kinases	DYRK1a	3.458	0.01533	2.978
Proteases	Separase	29.69	0.0000000000000433	17.58
Proteases	USP37	16.74	0.00001041	8.656
Proteases	Caspase-6	4.724	0.000755	4.567
Proteases	USP1	7.97	0.001574	4.97
Proteases	UCHL5	3.616	0.003478	3.669
Phosphatases	CDC25A	10.11	0.0000000000003013	12.25
Phosphatases	CDC25B	15.21	0.0000000000004252	13.73
Phosphatases	PPP2R5D	9.928	0.00000665	7.547
Phosphatases	CDK inhibitor 3	19.69	0.00004237	8.476
Phosphatases	CTDSPL2	13.95	0.001211	6.042
Phosphatases	NUDT5	10.92	0.002514	5.231
Enzymes	eIF2C2 (Argonaute-2)	5.579	9.609E-26	14.88
Enzymes	MCM4	18.76	1.108E-25	21.06
Enzymes	TOP2 alpha	12.77	1.874E-23	17.89
Enzymes	MCM7	12.33	2.939E-22	17.22
Enzymes	BLM	15.64	2.196E-18	16.68
Enzymes	EXO1	25.62	1.269E-17	18.96
Enzymes	MCM6	14.3	1.396E-17	15.85
Enzymes	POLA1	22.41	0.0000000000000001212	17.64
Enzymes	LSD1	4.952	0.0000000000000003597	11.25
Enzymes	HDAC2	4.643	0.0000000000000005607	10.99
Enzymes	RecQL4	19.02	0.000000000000001795	16.11
Enzymes	DNMT1	5.917	0.00000000000007977	10.81
Enzymes	UHRF1	11.21	0.000000000006358	11.9
Enzymes	BRG1	4.009	0.000000000045	8.623
Enzymes	FEN1	12.55	0.0000000002141	11.37
Enzymes	POLA2	14.61	0.0000000002233	11.89
Enzymes	EZH2	2.948	0.0000000002388	7.69
Enzymes	POLD cat (p125)	13.95	0.0000000003771	11.58
Enzymes	PARP-2	10.83	0.00000000611	9.977
Enzymes	HELLS (Lsh)	12.17	0.0000002923	9.118
Enzymes	DDX3X	5.449	0.0000003802	7.193
Enzymes	PM/SCL-100	8.86	0.0000008509	7.978
Enzymes	Suv39H1	6.056	0.00000242	6.868
Enzymes	PRIM1	14.77	0.00000286	8.832
Enzymes	DROSHA	5.313	0.000003341	6.536
Enzymes	UNG1	13.21	0.000005637	8.283
Enzymes	UBE2C	8.25	0.00002292	6.724
Enzymes	TGS1	19.69	0.00004237	8.476
Enzymes	DNA ligase I	12.68	0.00004299	7.381
Enzymes	Poly(A) polymerase	11.62	0.0000663	7.012
Enzymes	PRDX2	6.657	0.00009192	5.842
Enzymes	CTP synthase	7.97	0.0001078	6.088
Enzymes	PIMT	5.977	0.0001808	5.425
Enzymes	EDD	4.959	0.0002315	5.067
Enzymes	APEX2	12.87	0.0002444	6.661
Enzymes	TYSY	8.717	0.0002677	5.883
Enzymes	RRP40	9.845	0.0007031	5.674
Enzymes	Elongin C	5.123	0.001177	4.494
Enzymes	PDHA (somatic)	7.438	0.002037	4.752
Enzymes	ODP2	7.277	0.00221	4.684
Enzymes	DDX39	5.487	0.006145	3.857
Enzymes	ATP5O	5.072	0.008101	3.641
Enzymes	CPSF5	3.736	0.01128	3.188
Enzymes	UBE2S	5.838	0.0147	3.491
Enzymes	CHD1	4.082	0.01695	3.072
Other	LIN-9	36.34	2.688E-43	33.91
Other	PCNA	10.88	9.194E-40	22.47
Other	Cyclin B1	15.86	8.519E-36	23.81
Other	Histone H2AX	9.989	5.082E-31	19.28
Other	Cyclin A2	13.23	3.545E-30	20.64
Other	CDC20	17.59	1.244E-27	21.46
Other	MCM2	15.86	2.935E-26	20.25
Other	TOPBP1	16.14	9.544E-25	19.73
Other	Survivin	13.14	1.344E-24	18.5
Other	14-3-3 zeta/delta	4.823	8.349E-24	13.74
Other	HP1 beta	11.07	9.213E-24	17.27
Other	CDC45L	23.43	3.18E-23	21.38
Other	FANCD2	13.86	6.734E-23	18.09
Other	Cdt1	24.98	8.255E-23	21.6
Other	Karyopherin alpha 2	7.91	1.119E-22	15.31
Other	CENP-A	18.98	4.738E-22	19.5
Other	Ku80	9.939	1.213E-21	15.93
Other	RPA2	13.5	5.306E-21	17.14
Other	TIM	24.29	2.059E-20	20.19
Other	PRC1	26.84	3.405E-20	20.7
Other	ATAD2	25.87	7.037E-20	20.29
Other	MCM3	11.75	1.73E-19	15.81
Other	Nucleolin	6.334	2.529E-19	13.23
Other	CDC5L	10.95	9.91E-19	15.16
Other	Lamin B1	14.77	1.079E-18	16.54
Other	CDCA2	19.07	2.544E-18	17.68
Other	Sgo1	23.91	3.636E-18	18.87
Other	hnRNP H1	9.627	5.237E-18	14.3
Other	INCENP	30.83	7.483E-18	20.23
Other	SFRS1 (SF2)	7.584	4.264E-17	13
Other	TPX2	27.25	5.745E-17	18.94
Other	NFBD1	14.59	0.0000000000000000618	15.62
Other	HEC	14.62	0.00000000000000039	15.23
Other	MAD2a	13.57	0.000000000000001549	14.58
Other	hnRNP C	9.036	0.000000000000001787	12.93
Other	SAM68	8.131	0.000000000000004752	12.36
Other	CRM1	8.098	0.000000000000005204	12.33
Other	KRMP1	27.14	0.00000000000001047	17.49
Other	Karyopherin beta 1	7.815	0.00000000000001156	12.05
Other	PTBP1	7.189	0.00000000000002204	11.65
Other	Rad21	7.02	0.00000000000003793	11.47
Other	RacGAP1	15.31	0.00000000000005599	14.26
Other	BCRP1	14.6	0.0000000000001171	13.88
Other	CBP80	13	0.0000000000001173	13.41
Other	hnRNP M	9.047	0.0000000000001219	12.06
Other	H2AFZ	12.06	0.0000000000003904	12.83
Other	SFRS2 (SC-35)	9.781	0.0000000000005358	12.01
Other	hnRNP A2	7.335	0.0000000000005417	11.07
Other	14-3-3 theta	5.253	0.0000000000005714	10.11
Other	CAP-G	19.69	0.0000000000007716	14.69
Other	U2AF-65	7.932	0.000000000001456	11.1
Other	MKLP1	13.95	0.000000000001489	13.06
Other	HZwint-1	14.5	0.000000000005581	12.87
Other	MCAK	16.74	0.000000000006172	13.41
Other	CKS1	16.46	0.000000000007601	13.29
Other	CDCA8	16.2	0.000000000009324	13.17
Other	CENP-E	18.41	0.00000000001557	13.55
Other	La protein	11.49	0.00000000002294	11.66
Other	SLD5	26.9	0.00000000002607	15.08
Other	SET	6.344	0.00000000002901	9.815
Other	Bard1	11.26	0.00000000003002	11.53
Other	SKP2	7.13	0.00000000003434	10.09
Other	TCP1-alpha	7.86	0.00000000008077	10.17
Other	RFC4	13.39	0.00000000009799	11.81
Other	C15orf23	22.82	0.0000000001381	13.79
Other	NUSAP1	18.19	0.0000000001503	12.83
Other	MSH6	11.22	0.0000000001619	11.08
Other	Rabkinesin-6	21.52	0.0000000002475	13.36
Other	CKS2	16.74	0.0000000003629	12.24
Other	MCM10	13.54	0.0000000005268	11.38
Other	LSM2	16.09	0.0000000005471	11.98
Other	RanGAP1	13.15	0.0000000007278	11.19
Other	SFRS3	9.543	0.000000001252	10.04
Other	Anillin	14.18	0.000000002017	11.14
Other	RAD23B	6.728	0.000000002851	8.908
Other	AUF1	5.684	0.000000004333	8.413
Other	ATAD5	26.63	0.000000004869	13.22
Other	Emi1	17.17	0.00000001746	11.11
Other	Nop58	13.45	0.00000002126	10.25
Other	KIF4A	16.33	0.00000002655	10.8
Other	U2 snRNP A1	9.114	0.00000003834	8.979
Other	TMEM48	15.57	0.00000003946	10.51
Other	hnRNP L	6.473	0.0000000454	8.115
Other	SIAHBP1	8.851	0.00000005211	8.816
Other	SNRPD2 (SMD2)	10.08	0.00000006046	9.109
Other	FKSG14	25.1	0.00000009497	11.86
Other	DSN1	13.95	0.00000009746	9.87
Other	CNAP1	13.95	0.00000009746	9.87
Other	HSP60	4.392	0.0000001015	7.129
Other	snRNP-F	8.293	0.0000001026	8.461
Other	ALY	8.219	0.0000001125	8.413
Other	hnRNP-G	7.173	0.0000001357	8.046
Other	TD-60	12.87	0.0000001864	9.423
Other	DEK	10.46	0.0000002017	8.836
Other	LYAR	7.484	0.0000002938	7.92
Other	SGOL2	11.95	0.0000003374	9.021
Other	CAP-C	11.95	0.0000003374	9.021
Other	LSM5	14.64	0.000000442	9.495
Other	RBBP7 (RbAp46)	5.849	0.0000004426	7.289
Other	ARS2	8.124	0.000000474	7.962
Other	CUGBP1	6.973	0.0000005992	7.56
Other	SPBC24	18.6	0.0000006756	10.06
Other	LSm4	13.62	0.0000007406	9.108
Other	OIP5	13.02	0.000001022	8.87
Other	CHTF18	17.31	0.000001062	9.665
Other	PRPF4	9.992	0.000001381	8.101
Other	RFC2	12.46	0.000001387	8.648
Other	MRPS30	9.564	0.000001938	7.886
Other	Cyclin B2	9.564	0.000001938	7.886
Other	Sororin	15.69	0.000001966	9.143
Other	BAF53A	6.137	0.000002126	6.931
Other	Cep55	7.845	0.000002386	7.385
Other	LYRIC	6.641	0.000003032	6.975
Other	CAP-E	8.926	0.000003287	7.556
Other	RBBP8 (CtIP)	8.809	0.000003636	7.493
Other	LSm7	19.92	0.000004148	9.54
Other	CAP-G2	19.92	0.000004148	9.54
Other	KNSL1	7.97	0.000007734	7.032
Other	ASPM	9.448	0.000009296	7.321
Other	MRPL50	9.012	0.00001276	7.109
Other	TMPOA	11.41	0.00001357	7.599
Other	MUL	7.198	0.00001645	6.581
Other	TACC3	8.614	0.00001723	6.911
Other	TCP1-zeta-1	5.198	0.00002634	5.869
Other	ECT2	10.04	0.00002875	7.036
Other	NUP160	10.04	0.00002875	7.036
Other	TRIP13	5.706	0.00003199	5.955
Other	SIL	13.08	0.00003684	7.515
Other	MRPL13	13.08	0.00003684	7.515
Other	DDA3	19.69	0.00004237	8.476
Other	CGI-48	9.129	0.00004987	6.634
Other	RFC5	9.129	0.00004987	6.634
Other	chTOG	8.368	0.00008189	6.281
Other	SPBC25	11.01	0.00008656	6.79
Other	C6orf173	31.38	0.00009083	9.451
Other	NRIF3	8.098	0.00009855	6.151
Other	JPO1	15.94	0.0001026	7.531
Other	NUP62	5.533	0.0001087	5.491
Other	MTBP	15.21	0.0001242	7.334
Other	p19	9.509	0.0001766	6.211
Other	SPF30	9.509	0.0001766	6.211
Other	NUP155	9.509	0.0001766	6.211
Other	NUP35	13.95	0.000177	6.977
Other	TRFP	9.298	0.0001967	6.125
Other	SKIV2L2	6.973	0.0002265	5.579
Other	C16orf75	22.82	0.0002606	7.961
Other	GAS2L3	22.82	0.0002606	7.961
Other	Tubulin alpha-1B	4.816	0.0002823	4.956
Other	CRFG (NGB)	6.606	0.0003045	5.38
Other	LEDGF/p52	8.368	0.0003248	5.733
Other	CIA/ASF1	8.368	0.0003248	5.733
Other	HKLP2	11.95	0.0003285	6.377
Other	MRPL1	11.95	0.0003285	6.377
Other	CENPL	20.92	0.0003443	7.59
Other	RBM15	8.204	0.0003566	5.661
Other	Stathmin	6.123	0.0004593	5.107
Other	LMNBR	7.748	0.0004662	5.457
Other	Tex1	10.8	0.0004907	6.001
Other	CLNS1A (ICLN)	7.092	0.0007029	5.15
Other	FANCG	7.092	0.0007029	5.15
Other	NEDD1	9.845	0.0007031	5.674
Other	SF3B14a	9.845	0.0007031	5.674
Other	CENPM	15.69	0.0008459	6.463
Other	RAD54L	15.69	0.0008459	6.463
Other	HMGN2	9.298	0.0008764	5.478
Other	KIF14	9.298	0.0008764	5.478
Other	hnRNP H3	6.749	0.0008824	4.982
Other	FAM44B	13.21	0.001425	5.856
Other	Lamin B2	7.97	0.001574	4.97
Other	PHIP	12.55	0.001662	5.683
Other	GT198	12.55	0.001662	5.683
Other	Cyclin F	12.55	0.001662	5.683
Other	MRPL48	12.55	0.001662	5.683
Other	CENP-F	5.732	0.00184	4.45
Other	FIGNL1	7.607	0.001874	4.823
Other	RanBP1	7.438	0.002037	4.752
Other	PVT1	11.41	0.002206	5.372
Other	FASP1	6.831	0.00279	4.492
Other	Hice-1	10.46	0.002848	5.098
Other	ADNP2	23.91	0.002876	6.666
Other	Tubulin beta 1	2.827	0.003213	3.47
Other	TBL1X	4.865	0.003761	3.946
Other	TRAP25	6.199	0.003975	4.204
Other	MRPL15	9.298	0.004008	4.743
Other	CDCA4	9.298	0.004008	4.743
Other	Tubulin alpha 1A	2.908	0.004223	3.387
Other	NUP62CL	16.74	0.006018	5.473
Other	PRR11	4.269	0.006532	3.564
Other	LEDGF	7.607	0.007092	4.176
Other	CORO1C	5.23	0.007275	3.725
Other	SAP30	5.072	0.008101	3.641
Other	MAD2b	5.072	0.008101	3.641
Other	BXDC2	4.851	0.00945	3.521
Other	TTF2	6.785	0.009751	3.872
Other	C9orf140	12.87	0.01019	4.709
Other	ABBP1	3.804	0.01049	3.238
Other	WDR34	6.606	0.01049	3.803
Other	ASB9	11.95	0.01179	4.508
Other	Cyclin E2	4.404	0.01314	3.267
Other	SCRIB	3.516	0.01436	3.023
Other	Azi1	5.838	0.0147	3.491
Other	LEDGF/p75	5.838	0.0147	3.491
Object Type	Overconnected in MetC	Ratio	P value	z-score
Transcription factors	PU.1	5.501	2.965E-42	19.13
Transcription factors	AML1 (RUNX1)	5.531	1.646E-38	18.26
Transcription factors	ETS1	4.861	8.061E-32	16.02
Transcription factors	C/EBPbeta	3.763	5.747E-31	14.85
Transcription factors	IRF8	5.775	2.422E-27	15.44
Transcription factors	RUNX2	4.522	3.777E-22	12.99
Transcription factors	FKHR	3.898	3.056E-19	11.62
Transcription factors	EBF	6.132	5.821E-17	12.12
Transcription factors	STAT5A	4.731	0.0000000000000001658	11.2
Transcription factors	MKL1	7.683	0.000000000000001342	12.26
Transcription factors	ETS2	5.327	0.000000000000004389	10.97
Transcription factors	NRF2	3.853	0.00000000000002718	9.84
Transcription factors	TWIST1	4.211	0.0000000000000447	9.965
Transcription factors	AHR	3.56	0.0000000000001304	9.397
Transcription factors	LYL1	9.88	0.0000000000005274	11.84
Transcription factors	Bcl-6	3.593	0.00000000001304	8.604
Transcription factors	C/EBPdelta	3.871	0.000000000154	8.28
Transcription factors	Ikaros	3.946	0.0000000001884	8.278
Transcription factors	LMO2	4.014	0.000000001029	7.963
Transcription factors	HEY1	5.235	0.000000003703	8.209
Transcription factors	RARalpha	2.971	0.000000005048	7.103
Transcription factors	STAT2	4.423	0.000000005855	7.771
Transcription factors	NOTCH1 (NICD)	3.177	0.000000006574	7.158
Transcription factors	FOXC2	6.479	0.000000008031	8.478
Transcription factors	MEF2C	3.522	0.00000001776	7.117
Transcription factors	EPAS1	2.986	0.00000001859	6.838
Transcription factors	TCF12	4.379	0.00000003377	7.349
Transcription factors	ETV6(TEL1)	5.641	0.00000005742	7.697
Transcription factors	ITF2	3.223	0.0000005617	6.182
Transcription factors	TEF-3	4.148	0.0000007739	6.485
Transcription factors	STAT4	4.192	0.000001407	6.345
Transcription factors	ID1	4.319	0.000002034	6.293
Transcription factors	Lef-1	2.836	0.000002212	5.669
Transcription factors	NF-E2 (45 kDa)	3.412	0.000003573	5.795
Transcription factors	CBF beta	4.345	0.000004127	6.108
Transcription factors	TR-alpha	2.54	0.00003329	4.828
Transcription factors	KLF2	3.551	0.00004251	5.155
Transcription factors	RUNX3	3.196	0.00007837	4.843
Transcription factors	Evi-1	2.771	0.0003786	4.196
Transcription factors	Phox1 (PRRX1)	7.61	0.0003983	5.445
Transcription factors	LXR-alpha	2.636	0.0004298	4.105
Transcription factors	ZNF423	5.811	0.0004973	4.969
Transcription factors	c-Maf	3.044	0.0006154	4.13
Transcription factors	BMAL1	2.237	0.00437	3.153
Transcription factors	MEIS2	3.39	0.004511	3.492
Transcription factors	KLF13	4.319	0.005644	3.63
Transcription factors	SLUG	2.176	0.007401	2.926
Transcription factors	ELF4	3.995	0.00789	3.406
Transcription factors	ID3	2.692	0.009932	2.967
Transcription factors	ERM	3.196	0.01103	3.06
Transcription factors	PMX2	10.65	0.01349	4.25
Transcription factors	HOXB7	3.044	0.01384	2.918
Transcription factors	LMO4	2.532	0.01405	2.77
Transcription factors	SIP1 (ZFHX1B)	2.213	0.02129	2.489
Transcription factors	NAB1	4.794	0.02341	3.05
Receptors	ITGB1	6.014	2.557E-35	17.83
Receptors	A2M receptor	4.925	9.467E-22	13.14
Receptors	TLR4	6.89	3.904E-20	13.71
Receptors	ITGB2	7.991	8.729E-18	13.31
Receptors	PDGF-R-beta	5.461	0.0000000000000007826	11.34
Receptors	CD4	5.933	0.000000000000001339	11.48
Receptors	M-CSF receptor	8.901	0.000000000000002375	12.63
Receptors	APP	3.514	0.000000000000005648	9.883
Receptors	CD14	9.432	0.0000000000002693	11.84
Receptors	ITGA5	5.682	0.000000000005587	9.793
Receptors	CD36	6.517	0.000000000007634	10.07
Receptors	ILT4	14.21	0.00000000000941	12.34
Receptors	TGF-beta receptor type II	4.175	0.00000000001054	8.957
Receptors	IL7RA	5.067	0.00000000001118	9.379
Receptors	ITGA1	9.589	0.00000000002001	10.92
Receptors	S1P1 receptor	6.966	0.000000000246	9.479
Receptors	VCAM1	5.602	0.000000008473	8.155
Receptors	Fc epsilon RI gamma	7.991	0.00000002055	8.709
Receptors	ITGAM	6.729	0.0000001609	7.779
Receptors	TIE2	7.175	0.0000002634	7.773
Receptors	PDGF-R-alpha	4.447	0.0000006281	6.652
Receptors	ITGAX	9.471	0.000001173	7.912
Receptors	MD-2	10.65	0.000002284	7.953
Receptors	IFNGR2	12.79	0.000003639	8.204
Receptors	PTPR-epsilon	8.605	0.00001126	6.971
Receptors	G-CSF receptor	7.103	0.00001245	6.583
Receptors	NOTCH3	4.512	0.00001339	5.826
Receptors	DDR2	7.991	0.0000192	6.65
Receptors	Endoglin	5.753	0.00002203	6.044
Receptors	NOTCH1 precursor	3.11	0.00002286	5.169
Receptors	IL4RA	4.994	0.0000283	5.747
Receptors	CD300LF	18.26	0.00003095	8.209
Receptors	NOTCH1 receptor	6.992	0.00004892	6.094
Receptors	CD40(TNFRSF5)	4.088	0.00007702	5.152
Receptors	C1qRp	6.215	0.0001088	5.626
Receptors	FCGRT	4.098	0.0001584	4.921
Receptors	ICAM2	5.737	0.0001847	5.319
Receptors	UFO	3.995	0.000196	4.819
Receptors	ITGB7	5.457	0.0002557	5.131
Receptors	FZD2	5.203	0.0003471	4.956
Receptors	S1P3 receptor	7.61	0.0003983	5.445
Receptors	Nociceptin receptor	5.993	0.0004179	5.078
Receptors	TGF-beta receptor type III (betaglycan)	3.941	0.0004493	4.519
Receptors	CD74	4.334	0.0004834	4.605
Receptors	DR3(TNFRSF12)	9.835	0.0005437	5.725
Receptors	IFNGR1	4.192	0.0006076	4.483
Receptors	TNF-R1	2.387	0.0006398	3.882
Receptors	PTPR-mu	5.479	0.0006911	4.764
Receptors	PTHR1	3.4	0.0007267	4.187
Receptors	HLA-E	3.816	0.001142	4.146
Receptors	UNC5B	5.919	0.001352	4.595
Receptors	CD79B	2.93	0.001398	3.805
Receptors	Leptin receptor	4.143	0.001417	4.154
Receptors	GABARAPL1	1.836	0.001428	3.395
Receptors	IFNAR2	4.794	0.001431	4.315
Receptors	Protein C receptor (endothelial)	4.678	0.001633	4.234
Receptors	Tetraspanin-7	7.521	0.001638	4.833
Receptors	CCR6	7.521	0.001638	4.833
Receptors	TNF-R2	2.813	0.001941	3.648
Receptors	TIE	6.393	0.003094	4.335
Receptors	C5aR	6.088	0.003729	4.191
Receptors	GPR1	15.98	0.005627	5.385
Receptors	IFNAR1	3.151	0.006738	3.26
Receptors	NOTCH4	4.098	0.007083	3.478
Receptors	OSCAR	6.849	0.008588	3.934
Receptors	CD97	3.365	0.008645	3.21
Receptors	CD161	12.79	0.009184	4.736
Receptors	TIG1	10.65	0.01349	4.25
Receptors	LLIR	10.65	0.01349	4.25
Receptors	HLA-B42	1.866	0.01603	2.502
Receptors	ITGA10	9.132	0.0185	3.867
Receptors	LYVE-1	9.132	0.0185	3.867
Receptors	IRp60	9.132	0.0185	3.867
Receptors	EDNRB	3.073	0.02297	2.689
Ligands	Thrombospondin 1	6.849	4.822E-20	13.65
Ligands	Decorin	8.832	0.00000000000001215	12.28
Ligands	Galectin-1	6.613	0.000000000000176	10.88
Ligands	Fibrillin 1	8.676	0.0000000000003163	11.55
Ligands	BETA-IG-H3	13.23	0.00000000002651	11.84
Ligands	BMP2	4.684	0.0000001312	7.141
Ligands	IL-8	3.606	0.0000002404	6.556
Ligands	von Willebrand factor	5.692	0.0000003911	7.211
Ligands	BMP4	4.052	0.0000005264	6.547
Ligands	COL18A1	5.409	0.000005122	6.393
Ligands	OSF-2	7.715	0.00002462	6.501
Ligands	SDF-1	3.5	0.0000273	5.267
Ligands	APOE	3.777	0.00004136	5.242
Ligands	IL-18	6.992	0.00004892	6.094
Ligands	Fibulin-2	6.047	0.0001306	5.52
Ligands	CCL5	3.365	0.0002455	4.543
Ligands	IGF-2	3.084	0.0009179	4.005
Ligands	LAMG1	3.934	0.0009331	4.254
Ligands	PDGF-B	2.98	0.00122	3.87
Ligands	EMILIN-1	3.792	0.002385	3.857
Ligands	BMP3B	9.589	0.003109	4.882
Ligands	Thrombospondin 2	4.843	0.003406	3.969
Ligands	LAMA4	4.7	0.003892	3.879
Ligands	Protein S	4.439	0.005008	3.71
Ligands	Angiopoietin-like 2	6.849	0.008588	3.934
Ligands	OKL38	4.735	0.009426	3.489
Ligands	LAMB1	3.262	0.01818	2.847
Ligands	LTB	5.047	0.02036	3.171
Ligands	Gas6	3.76	0.02098	2.894
Kinases	Syk	4.989	2.315E-24	14
Kinases	Fyn	4.944	9.139E-24	13.79
Kinases	JAK2	6.147	6.162E-18	12.51
Kinases	PDGF-R-beta	5.461	0.0000000000000007826	11.34
Kinases	M-CSF receptor	8.901	0.000000000000002375	12.63
Kinases	Btk	6.263	0.000000000000002481	11.53
Kinases	TGF-beta receptor type II	4.175	0.00000000001054	8.957
Kinases	ILK	3.393	0.000000003945	7.376
Kinases	SPHK1	5.23	0.000000009631	7.984
Kinases	RIPK1	4.076	0.0000002335	6.76
Kinases	TIE2	7.175	0.0000002634	7.773
Kinases	PKC-beta	4.692	0.0000002981	6.936
Kinases	PDGF-R-alpha	4.447	0.0000006281	6.652
Kinases	ROCK2	4.243	0.000002555	6.204
Kinases	FGR	5.171	0.000008054	6.186
Kinases	PDXK	8.95	0.00000846	7.145
Kinases	STK4	3.836	0.000009029	5.706
Kinases	DDR2	7.991	0.0000192	6.65
Kinases	PKC-eta	5.047	0.00006503	5.494
Kinases	UFO	3.995	0.000196	4.819
Kinases	TGF-beta receptor type III (betaglycan)	3.941	0.0004493	4.519
Kinases	c-Fes	4.864	0.0005315	4.712
Kinases	MYLK1	4.262	0.0005426	4.544
Kinases	PIPKI gamma	4.661	0.0006926	4.561
Kinases	PI3K cat class IA (p110-delta)	5.183	0.0009386	4.575
Kinases	GRK5	4.222	0.001267	4.218
Kinases	HPK1(MAP4K1)	4.46	0.002099	4.08
Kinases	HXK3	6.088	0.003729	4.191
Kinases	SgK223	5.641	0.01496	3.439
Kinases	TPL2(MAP3K8)	2.696	0.01528	2.779
Kinases	P3C2B	4.124	0.01532	3.127
Proteases	Cathepsin B	6.753	9.276E-17	12.34
Proteases	ADAM17	6.147	0.000000000000001406	11.57
Proteases	Caspase-1	4.143	0.0000000002422	8.324
Proteases	PRSS11 (HtrA1)	4.899	0.000000001973	8.216
Proteases	PCSK5	6.479	0.000000008031	8.478
Proteases	Cathepsin S	6.047	0.00000006347	7.809
Proteases	BMP1	5.575	0.00000006755	7.633
Proteases	C1s	10.65	0.000386	6.011
Proteases	C1r	9.132	0.0007424	5.469
Proteases	Coagulation factor XIII A	3.551	0.000967	4.131
Proteases	DPEP2	6.147	0.001131	4.718
Proteases	ADAM-TS9	7.991	0.001284	5.026
Proteases	PLAU (UPA)	2.747	0.002342	3.557
Proteases	Seprase	4.409	0.01214	3.3
Proteases	PC7	3.995	0.01708	3.046
Phosphatases	SHP-1	5.785	2.644E-19	12.82
Phosphatases	SHIP	6.849	0.000000000002761	10.42
Phosphatases	PTPN12	4.288	0.00004939	5.356
Phosphatases	INPP	15.98	0.00006035	7.616
Phosphatases	Sts-1	5.014	0.000173	5.155
Phosphatases	MKP-3	4.143	0.001417	4.154
Phosphatases	PTPR-beta	3.914	0.00411	3.668
Phosphatases	PPM1M	15.98	0.005627	5.385
Phosphatases	DULLARD	4.735	0.009426	3.489
Enzymes	PLC-gamma 2	8.233	0.00000000001405	10.57
Enzymes	PLD1	5.847	0.00000003474	7.896
Enzymes	NOX4	3.972	0.00000008644	6.957
Enzymes	NEDD4	2.691	0.0000003401	6.045
Enzymes	CBL-B	4.359	0.000001811	6.339
Enzymes	GSTP1	4.319	0.000002034	6.293
Enzymes	Heme oxygenase 1	3.321	0.00002871	5.186
Enzymes	THAS	9.401	0.0001344	6.226
Enzymes	GFPT2	6.949	0.0006253	5.128
Enzymes	GPX1	5.047	0.001085	4.485
Enzymes	TPST1	7.521	0.001638	4.833
Enzymes	SOD2	2.813	0.001941	3.648
Enzymes	p22-phox	4.46	0.002099	4.08
Enzymes	MYCBP2	3.127	0.002376	3.67
Enzymes	AKR1C2	8.717	0.004175	4.6
Enzymes	QSCN6	5.811	0.004446	4.057
Enzymes	SULF1	4.735	0.009426	3.489
Other	Caveolin-1	5.448	1.084E-36	17.74
Other	MYH9	5.587	6.129E-31	16.34
Other	ACTB	3.978	1.06E-27	14.19
Other	Vimentin	4.426	3.532E-26	14.13
Other	Shc	5.457	3.475E-22	13.62
Other	Vinculin	5.565	3.021E-18	12.31
Other	COL1A1	6.21	1.311E-17	12.41
Other	SVIL	8.411	0.0000000000000001316	13
Other	WASP	7.57	0.0000000000000001479	12.62
Other	Galectin-3	4.2	0.00000000000001098	10.2
Other	Gelsolin	6.172	0.00000000000001105	11.21
Other	Talin-1	5.927	0.00000000000003235	10.9
Other	COL5A1	12.47	0.00000000000003792	13.21
Other	MSN (moesin)	6.393	0.00000000000004083	11.07
Other	PECAM1	8.757	0.00000000000006203	11.92
Other	Alpha-actinin 1	4.989	0.00000000000007532	10.29
Other	Osteonectin	8.196	0.0000000000002464	11.43
Other	Bcl-XL	3.777	0.0000000000004003	9.335
Other	Biglycan	8.99	0.0000000000006764	11.5
Other	G-protein alpha-i2	4.718	0.0000000000008506	9.709
Other	LAT	6.849	0.000000000002761	10.42
Other	NCOA3 (pCIP/SRC3)	3.246	0.000000000003494	8.638
Other	Amyloid beta 42	4.443	0.000000000004277	9.266
Other	FHL2	4.443	0.000000000004277	9.266
Other	P2X7	9.298	0.000000000007247	11.07
Other	Lnk	6.729	0.00000000001286	10.05
Other	Calgranulin B	7.283	0.00000000003318	10.05
Other	IQGAP1	3.53	0.00000000004061	8.357
Other	SMRT	3.696	0.0000000000717	8.339
Other	Connexin 43	3.802	0.0000000001244	8.287
Other	Rac2	7.521	0.0000000002443	9.671
Other	Annexin II	3.782	0.0000000002761	8.118
Other	CIN85	3.851	0.000000000343	8.11
Other	TRIP6	4.284	0.0000000005057	8.239
Other	CORO1C	7.491	0.0000000009411	9.34
Other	Calgranulin A	6.175	0.000000001792	8.733
Other	GAB2	5.155	0.000000001912	8.328
Other	MYO1C	4.688	0.000000001928	8.132
Other	CRP1	12.29	0.000000002919	10.35
Other	MaxiK alpha subunit	3.512	0.000000003123	7.485
Other	SHPS-1	6.393	0.00000000315	8.676
Other	Alpha crystallin B	4.056	0.000000003406	7.728
Other	Alpha-actinin 4	3.883	0.000000004237	7.6
Other	VE-cadherin	3.936	0.000000006335	7.537
Other	ACTA2	3.805	0.00000001266	7.324
Other	SLAP-130(ADAP)	5.275	0.0000000216	7.808
Other	HCLS1	7.043	0.00000002752	8.347
Other	COL1A2	4.499	0.0000000475	7.317
Other	Zyxin	4.94	0.00000005907	7.436
Other	FHL3	4.044	0.00000006329	7.061
Other	Collagen III	5.511	0.00000007928	7.569
Other	LyGDI	7.813	0.0000001029	8.218
Other	WASF2	5.387	0.0000001084	7.446
Other	ERAP140	12.18	0.0000001271	9.207
Other	ARPC2	5.664	0.0000001497	7.458
Other	CAPZ beta	3.995	0.0000001579	6.822
Other	Dysferlin	7.325	0.0000002102	7.88
Other	PREL1	8.196	0.0000002413	8.079
Other	IGFBP7	9.28	0.0000003024	8.288
Other	Alpha-fodrin	3.551	0.0000003138	6.468
Other	PSD-95	2.396	0.0000003155	5.906
Other	Annexin I	3.995	0.00000032	6.649
Other	COL8A2	13.16	0.0000004263	9.013
Other	DAB2	4.843	0.000000457	6.88
Other	Caveolin-2	6.634	0.0000006146	7.376
Other	COL4A1	6.634	0.0000006146	7.376
Other	Tropomyosin-1	4.409	0.0000007076	6.607
Other	p164-RhoGEF	8.461	0.0000007229	7.821
Other	ARP2	5.901	0.0000007279	7.106
Other	FHL1 (SLIM1)	4.972	0.0000007903	6.779
Other	Tropomyosin-4	6.393	0.0000009112	7.192
Other	C1qa	8.219	0.0000009462	7.678
Other	ABI3	5.26	0.000001006	6.811
Other	Lamin A/C	2.56	0.000001036	5.72
Other	PCOLCE	9.471	0.000001173	7.912
Other	C1qb	9.471	0.000001173	7.912
Other	Beta-parvin	11.19	0.000001565	8.189
Other	Annexin VI	6.062	0.000001591	6.933
Other	Kindlin-2	6.659	0.000001922	7.05
Other	Versican	5.327	0.00000227	6.604
Other	Calcyclin	5.254	0.00000264	6.538
Other	MDR1	3.995	0.000002677	6.1
Other	TPM3	3.934	0.000003288	6.021
Other	Optineurin	3.934	0.000003288	6.021
Other	TAGLN2	6.267	0.000003449	6.764
Other	CD68	8.249	0.000003729	7.256
Other	Lumican	8.249	0.000003729	7.256
Other	Kir6.1	7.991	0.000004836	7.11
Other	PKC-beta2	4.029	0.000004908	5.947
Other	ATP6V1B2	5.327	0.000005974	6.323
Other	PTRF	4.855	0.000006189	6.164
Other	Cystatin C	7.521	0.000007897	6.836
Other	TSG-6	11.28	0.000008528	7.62
Other	CAP1	5.608	0.000009834	6.256
Other	Mi-2 beta	2.806	0.000009941	5.27
Other	IBP3	3.396	0.00001217	5.457
Other	MRCL3	6.121	0.00001303	6.312
Other	WaspIP	5.417	0.00001352	6.102
Other	Transgelin	4.883	0.00001417	5.927
Other	Factor H	5.993	0.0000156	6.22
Other	GADD45 alpha	3.036	0.0000192	5.188
Other	PRKCDBP	13.32	0.0000196	7.669
Other	APP-C59 (AICD)	5.155	0.00002126	5.884
Other	Claudin-5	5.753	0.00002203	6.044
Other	MAGP1	9.589	0.00002464	6.905
Other	AP1M1	4.566	0.00002717	5.629
Other	CD34	6.393	0.00002832	6.132
Other	Thy-1	6.393	0.00002832	6.132
Other	MD-1	18.26	0.00003095	8.209
Other	MYRL2	6.237	0.00003422	6.029
Other	CARD5	3.105	0.00003897	5.015
Other	COL4A2	4.771	0.00004257	5.551
Other	RIN2	8.717	0.00004495	6.507
Other	PKC-beta1	6.992	0.00004892	6.094
Other	TMEM2L	4.632	0.00005517	5.427
Other	Amyloid beta	5.137	0.00005632	5.567
Other	URP2	7.991	0.00007686	6.156
Other	MGP	7.991	0.00007686	6.156
Other	Drebrin	3.76	0.00008455	5.016
Other	MAP1LC3B	2.145	0.00008962	4.375
Other	GAS7	6.215	0.0001088	5.626
Other	Polycystin	3.618	0.0001229	4.851
Other	Stomatin	4.64	0.0001275	5.154
Other	Cyclin D3	3.174	0.0001447	4.646
Other	YPEL3	12.79	0.0001722	6.698
Other	DOCK10	8.879	0.0001813	6.008
Other	DAP12	5.737	0.0001847	5.319
Other	TACC1	5.594	0.0002179	5.224
Other	RhoGAP4	6.613	0.0002373	5.434
Other	Ferroportin 1	6.613	0.0002373	5.434
Other	Cmtm3	11.62	0.0002639	6.332
Other	R-Ras	3.851	0.0002661	4.672
Other	CPI-17	5.327	0.0002986	5.042
Other	SPA1	7.991	0.0003114	5.62
Other	C1QTNF5	10.65	0.000386	6.011
Other	Tropomyosin-2	3.414	0.000388	4.408
Other	KCTD12	4.972	0.000463	4.791
Other	14-3-3 eta	2.325	0.0004638	3.961
Other	Caldesmon	4.334	0.0004834	4.605
Other	PLTP	4.334	0.0004834	4.605
Other	IMP2	3.093	0.0005327	4.195
Other	Synapsin I	3.093	0.0005327	4.195
Other	FLII	4.262	0.0005426	4.544
Other	COL5A3	9.835	0.0005437	5.725
Other	MYOM1	9.835	0.0005437	5.725
Other	OSBPL5	9.835	0.0005437	5.725
Other	MTS1 (S100A4)	3.512	0.0005618	4.312
Other	IRT-1	15.98	0.0005692	6.595
Other	Nelin	5.641	0.000588	4.865
Other	BICD2	4.192	0.0006076	4.483
Other	CRMP2	2.886	0.00062	4.073
Other	Amyloid beta 40	6.949	0.0006253	5.128
Other	RAP-2A	3.736	0.0006681	4.319
Other	RBP1	5.479	0.0006911	4.764
Other	TIMP1	3.688	0.0007345	4.27
Other	RASSF4	9.132	0.0007424	5.469
Other	Fibromodulin	6.659	0.0007696	4.984
Other	WBSCR5(NTAL)	6.659	0.0007696	4.984
Other	GLAST1/EAAT1	4.566	0.0007865	4.489
Other	CLIC4	3.641	0.0008063	4.223
Other	JAM3	6.393	0.0009373	4.847
Other	SRPUL	6.393	0.0009373	4.847
Other	HSP20	5.183	0.0009386	4.575
Other	RASIP1	8.524	0.0009874	5.237
Other	LST1	8.524	0.0009874	5.237
Other	COL5A2	6.147	0.001131	4.718
Other	Myomesin 2	7.991	0.001284	5.026
Other	CARD7	5.919	0.001352	4.595
Other	Fibulin-1	3.384	0.001366	3.955
Other	Band 4.1-like protein 2	3.706	0.001385	4.043
Other	Septin 11	4.143	0.001417	4.154
Other	Desmuslin	4.794	0.001431	4.315
Other	LAPTm5	4.794	0.001431	4.315
Other	EFEMP2	3.345	0.001484	3.912
Other	STING (TMEM173)	4.068	0.00158	4.092
Other	Cyclin D2	2.581	0.001732	3.612
Other	SHANK3	3.232	0.001888	3.789
Other	SPRY1	3.925	0.00195	3.972
Other	Aquaporin 1	3.503	0.001997	3.846
Other	COL6A1	4.46	0.002099	4.08
Other	ELMO1	4.46	0.002099	4.08
Other	BIN1 (Amphiphysin II)	3.161	0.002203	3.709
Other	Fibrillin 2	5.327	0.002209	4.261
Other	ACTG2	5.327	0.002209	4.261
Other	C1qc	10.65	0.002228	5.206
Other	TRPV2	10.65	0.002228	5.206
Other	CLIM1	4.359	0.002367	4.006
Other	TC10	4.359	0.002367	4.006
Other	TIMP3	3.409	0.002373	3.753
Other	A-FABP	3.093	0.002559	3.632
Other	PAFAH alpha (LIS1)	3.729	0.002628	3.802
Other	CORO1A(CLABP, TACO)	3.729	0.002628	3.802
Other	Podocalyxin-like 1	4.262	0.00266	3.934
Other	RSU-1	4.994	0.002965	4.062
Other	SERPINE2	4.994	0.002965	4.062
Other	GRAP	6.393	0.003094	4.335
Other	NRAMP1	6.393	0.003094	4.335
Other	SPAG9	3.237	0.00329	3.576
Other	LBC	3.551	0.003473	3.642
Other	Palladin	3.995	0.003703	3.732
Other	Phostensin	3.995	0.003703	3.732
Other	TMSB4X	3.995	0.003703	3.732
Other	TBC1D2B	6.088	0.003729	4.191
Other	ABCA1	2.585	0.003746	3.328
Other	ANKRD25	3.914	0.00411	3.668
Other	MOBKL2A	8.717	0.004175	4.6
Other	FAM124B	4.566	0.004425	3.793
Other	Septin 4	4.439	0.005008	3.71
Other	Calponin-2	5.559	0.00525	3.93
Other	RASSF2	5.559	0.00525	3.93
Other	LEPROT	7.991	0.005439	4.353
Other	RGS18	7.991	0.005439	4.353
Other	ALPHA-PIX	3.688	0.00553	3.486
Other	Granulysin	15.98	0.005627	5.385
Other	FISH	4.319	0.005644	3.63
Other	Rab-5C	3.618	0.006074	3.428
Other	MRP3	5.327	0.006146	3.811
Other	ARAP1	4.206	0.006335	3.553
Other	NckAP1L	3.551	0.006656	3.372
Other	COL11A1	5.114	0.007138	3.698
Other	Collagen XII	5.114	0.007138	3.698
Other	Mucolipin-1	3.108	0.007267	3.217
Other	CalDAG-GEFIII	4.917	0.00823	3.591
Other	MBNL1	3.024	0.008416	3.131
Other	LASP1	2.72	0.009344	3.001
Other	MBNL2	4.735	0.009426	3.489
Other	COL8A1	4.735	0.009426	3.489
Other	PMP22	4.735	0.009426	3.489
Other	EFHD2	4.735	0.009426	3.489
Other	Hic-5/ARA55	2.944	0.009693	3.048
Other	EDR2	2.692	0.009932	2.967
Other	OLFML3	6.393	0.01049	3.754
Other	Gamma-parvin	6.393	0.01049	3.754
Other	IEX1	3.144	0.01191	3.011
Other	TTYH3	4.409	0.01214	3.3
